# Supplementary material for: Oxomemazine hydro­chloride
Source: Acta Crystallogr Sect E Struct Rep Online. 2011 Jul 2;67(Pt 8):o1875. doi: 10.1107/S1600536811025372 (PMC3212271; doi:10.1107/S1600536811025372)
Supplement: Supplementary file 1 [file e-67-o1875-sup1.cif]

##############################################################################
#                                                                            #
# This CIF contains the data in a paper accepted for publication in          #
# Acta Crystallographica Section E. It conforms to the requirements of       #
# Notes for Authors for Acta Crystallographica Section E, and has been       #
# peer reviewed under the auspices of the IUCr Commission on Journals.       #
#                                                                            #
# Full details of the Crystallographic Information File format               #
# are given in the paper "The Crystallographic Information File (CIF):       #
# a New Standard Archive File for Crystallography" by S. R. Hall, F. H.      #
# Allen and I. D. Brown [Acta Cryst. (1991), A47, 655-685].                  #
#                                                                            #
# The current version of the core CIF dictionary is obtainable from          #
# ftp://ftp.iucr.org/pub/cif_core.dic.                                       #
#                                                                            #
# Software is freely available for graphical display of the structure(s)     #
# in this CIF. For information consult the CIF software page                 #
# http://www.iucr.org/resources/cif/software.                                #
#                                                                            #
# This file may be used for bona fide research purposes within the           #
# scientific community so long as proper attribution is given to the journal # 
# article from which it was obtained.                                        #
#                                                                            #
##############################################################################
data_global
_audit_creation_method     'PLATON <TABLE ACC> option'
_journal_date_recd_electronic     2011-06-21
_journal_date_accepted     2011-06-28
_journal_name_full     'Acta Crystallographica, Section E'
_journal_year     2011
_journal_volume     67
_journal_issue      8
_journal_page_first     o1875
_journal_page_last     o1875
_journal_paper_category     QO
_journal_coeditor_code     HB5925
_publ_contact_author_name
; Dr. Mehmet Akkurt
;
_publ_contact_author_address
; Department of Physics
  Faculty of Sciences
  Erciyes University
  38039 Kayseri
  Turkey
;
_publ_contact_author_email     akkurt@erciyes.edu.tr
_publ_contact_author_fax     '+90-352-4374933'
_publ_contact_author_phone     '+90-352-4374901 ext. 33106'
_publ_section_title
;
Oxomemazine hydrochloride
;
loop_
    _publ_author_name
    _publ_author_address
    'M. S. Siddegowda'
;
Department of Studies in Chemistry,
University of Mysore,
Manasagangotri,
Mysore 570 006,
India
;
    'Ray J. Butcher'
;
Department of Chemistry,
Howard University,
525 College Street NW,
Washington,
DC 20059,
USA
;
    'Mehmet Akkurt'
;
Department of Physics,
Faculty of Sciences,
Erciyes University,
38039 Kayseri,
Turkey
;
    'H. S. Yathirajan'
;
Department of Studies in Chemistry,
University of Mysore,
Manasagangotri,
Mysore 570 006,
India
;
    'A. R. Ramesh'
;
R. L. Fine Chem,
Bangalore 560 064, India
;
data_I
_chemical_name_systematic
;
3-(5,5-dioxophenothiazin-10-yl)-<i>N</i>,<i>N</i>,2-trimethylpropanaminium
chloride
;
_chemical_name_common     ?
_chemical_formula_moiety     'C18 H23 N2 O2 S +, Cl -'
_chemical_formula_sum     'C18 H23 Cl N2 O2 S'
_chemical_formula_structural     'C18 H23 N2 O2 S +, Cl -'
_chemical_formula_iupac     'C18 H23 N2 O2 S +, Cl -'
_chemical_formula_weight     366.90
_chemical_melting_point     ?
_symmetry_cell_setting     triclinic
_symmetry_space_group_name_H-M     'P -1'
_symmetry_space_group_name_Hall     '-P 1'
loop_
    _symmetry_equiv_pos_site_id
    _symmetry_equiv_pos_as_xyz
    1 x,y,z
    2 -x,-y,-z
_cell_length_a     7.6364(7)
_cell_length_b     10.4177(9)
_cell_length_c     12.4732(10)
_cell_angle_alpha     103.478(7)
_cell_angle_beta     90.624(7)
_cell_angle_gamma     109.852(8)
_cell_volume     903.21(15)
_cell_formula_units_Z     2
_cell_measurement_reflns_used     3224
_cell_measurement_theta_min     4.66
_cell_measurement_theta_max     75.04
_cell_measurement_temperature     295(2)
_cell_special_details
;
;
_exptl_crystal_description     prism
_exptl_crystal_colour     colourless
_exptl_crystal_size_max     0.32
_exptl_crystal_size_mid     0.25
_exptl_crystal_size_min     0.24
_exptl_crystal_size_rad     ?
_exptl_crystal_density_diffrn     1.349
_exptl_crystal_density_meas     ?
_exptl_crystal_density_method     'Not Measured'
_exptl_crystal_F_000     388
_exptl_absorpt_coefficient_mu     3.055
_exptl_absorpt_correction_type     refdelf
_exptl_absorpt_process_details
;
[XABS2 (Parkin <i>et al.</i>, 1995) in the WINGX (Farrugia
(1999).
;
_exptl_absorpt_correction_T_min     0.441
_exptl_absorpt_correction_T_max     0.528
_exptl_special_details
;
;
_diffrn_ambient_temperature     295(2)
_diffrn_radiation_type     CuK\a
_diffrn_radiation_wavelength     1.54178
_diffrn_radiation_source     'Enhance (Cu) X-ray Source'
_diffrn_radiation_monochromator     graphite
_diffrn_measurement_device_type     'Oxford Diffraction Xcalibur Ruby Gemini'
_diffrn_measurement_method     \w
_diffrn_detector_area_resol_mean     10.5081
_diffrn_reflns_number     6466
_diffrn_reflns_av_R_equivalents     0.0736
_diffrn_reflns_av_sigmaI/netI     0.0422
_diffrn_reflns_theta_min     4.66
_diffrn_reflns_theta_max     75.76
_diffrn_reflns_theta_full     75.76
_diffrn_measured_fraction_theta_max     0.956
_diffrn_measured_fraction_theta_full     0.956
_diffrn_reflns_limit_h_min     -9
_diffrn_reflns_limit_h_max     9
_diffrn_reflns_limit_k_min     -12
_diffrn_reflns_limit_k_max     12
_diffrn_reflns_limit_l_min     0
_diffrn_reflns_limit_l_max     15
_diffrn_reflns_reduction_process
;
;
_diffrn_standards_number     ?
_diffrn_standards_interval_count     ?
_diffrn_standards_interval_time     ?
_diffrn_standards_decay_%     ?
_refine_special_details
;
Refinement on <i>F</i>^2^ for ALL reflections except those flagged by the user
for potential systematic errors. Weighted <i>R</i>-factors <i>wR</i> and all
goodnesses of fit <i>S</i> are based on <i>F</i>^2^, conventional
<i>R</i>-factors <i>R</i> are based on <i>F</i>, with <i>F</i> set to zero for
negative <i>F</i>^2^. The observed criterion of <i>F</i>^2^ > \s(<i>F</i>^2^)
is used only for calculating -<i>R</i>-factor-obs <i>etc</i>. and is not
relevant to the choice of reflections for refinement. <i>R</i>-factors based
on <i>F</i>^2^ are statistically about twice as large as those based on
<i>F</i>, and <i>R</i>-factors based on ALL data will be even larger.
;
_reflns_number_total     3598
_reflns_number_gt     3120
_reflns_threshold_expression     I>2\s(I)
_refine_ls_structure_factor_coef     Fsqd
_refine_ls_matrix_type     full
_refine_ls_R_factor_all     0.0879
_refine_ls_R_factor_gt     0.0792
_refine_ls_wR_factor_gt     0.2201
_refine_ls_wR_factor_ref     0.2286
_refine_ls_goodness_of_fit_ref     1.093
_refine_ls_restrained_S_all     1.093
_refine_ls_number_reflns     3598
_refine_ls_number_parameters     221
_refine_ls_number_restraints     0
_refine_ls_number_constraints     ?
_refine_ls_hydrogen_treatment     constr
_refine_ls_weighting_scheme     calc
_refine_ls_weighting_details
         'calc w=1/[\s^2^(Fo^2^)+(0.1168P)^2^+1.2778P] where P=(Fo^2^+2Fc^2^)/3'
_atom_sites_solution_hydrogens     geom
_atom_sites_solution_primary     direct
_atom_sites_solution_secondary     difmap
_refine_ls_shift/su_max     0.000
_refine_ls_shift/su_mean     0.000
_refine_diff_density_max     0.484
_refine_diff_density_min     -0.551
_refine_ls_extinction_method     'none'
_refine_ls_abs_structure_details     ?
_refine_ls_abs_structure_Flack     .
loop_
    _atom_type_symbol
    _atom_type_description
    _atom_type_scat_dispersion_real
    _atom_type_scat_dispersion_imag
    _atom_type_scat_source
    C C 0.0181 0.0091 ' International Tables Vol C Tables 4.2.6.8 and 6.1.1.4'
    H H 0.0000 0.0000 ' International Tables Vol C Tables 4.2.6.8 and 6.1.1.4'
    Cl Cl 0.3639 0.7018 ' International Tables Vol C Tables 4.2.6.8 and 6.1.1.4'
    N N 0.0311 0.0180 ' International Tables Vol C Tables 4.2.6.8 and 6.1.1.4'
    O O 0.0492 0.0322 ' International Tables Vol C Tables 4.2.6.8 and 6.1.1.4'
    S S 0.3331 0.5567 ' International Tables Vol C Tables 4.2.6.8 and 6.1.1.4'
_computing_data_collection     '<i>CrysAlis PRO</i> (Oxford Diffraction, 2007)'
_computing_cell_refinement     '<i>CrysAlis PRO</i> (Oxford Diffraction, 2007)'
_computing_data_reduction     '<i>CrysAlis RED</i> (Oxford Diffraction, 2007)'
_computing_structure_solution     '<i>SHELXS97</i> (Sheldrick, 2008)'
_computing_structure_refinement     '<i>SHELXL97</i> (Sheldrick, 2008)'
_computing_molecular_graphics     '<i>ORTEP-3 for Windows</i> (Farrugia, 1997)'
_computing_publication_material
                  '<i>WinGX</i> (Farrugia, 1999) and <i>PLATON</i> (Spek, 2009)'
loop_
    _atom_site_type_symbol
    _atom_site_label
    _atom_site_fract_x
    _atom_site_fract_y
    _atom_site_fract_z
    _atom_site_U_iso_or_equiv
    _atom_site_thermal_displace_type
    _atom_site_calc_flag
    _atom_site_refinement_flags
    _atom_site_occupancy
    _atom_site_disorder_assembly
    _atom_site_disorder_group
    S S1 0.59166(14) 0.20629(10) 0.95014(7) 0.0449(3) Uani d . 1.000 . .
    O O1 0.5426(5) 0.1883(4) 1.0580(2) 0.0663(10) Uani d . 1.000 . .
    O O2 0.7225(4) 0.1441(3) 0.9009(3) 0.0587(10) Uani d . 1.000 . .
    N N1 0.5526(5) 0.3244(3) 0.7585(3) 0.0434(9) Uani d . 1.000 . .
    N N2 0.5857(5) 0.2792(4) 0.3894(3) 0.0448(10) Uani d . 1.000 . .
    C C1 0.4037(5) 0.2045(4) 0.7654(3) 0.0401(10) Uani d . 1.000 . .
    C C2 0.2542(6) 0.1382(4) 0.6801(3) 0.0492(11) Uani d . 1.000 . .
    C C3 0.1031(6) 0.0237(5) 0.6921(4) 0.0552(14) Uani d . 1.000 . .
    C C4 0.0937(6) -0.0284(5) 0.7851(4) 0.0590(14) Uani d . 1.000 . .
    C C5 0.2388(6) 0.0333(4) 0.8684(4) 0.0511(12) Uani d . 1.000 . .
    C C6 0.3941(5) 0.1471(4) 0.8570(3) 0.0412(10) Uani d . 1.000 . .
    C C7 0.6735(5) 0.3847(4) 0.9521(3) 0.0412(11) Uani d . 1.000 . .
    C C8 0.7662(6) 0.4839(4) 1.0502(3) 0.0495(11) Uani d . 1.000 . .
    C C9 0.8514(6) 0.6230(5) 1.0501(4) 0.0547(12) Uani d . 1.000 . .
    C C10 0.8428(6) 0.6621(4) 0.9525(4) 0.0540(11) Uani d . 1.000 . .
    C C11 0.7472(6) 0.5662(4) 0.8560(4) 0.0503(12) Uani d . 1.000 . .
    C C12 0.6580(5) 0.4229(4) 0.8529(3) 0.0400(10) Uani d . 1.000 . .
    C C13 0.5914(6) 0.3516(4) 0.6489(3) 0.0443(11) Uani d . 1.000 . .
    C C14 0.6707(6) 0.2476(5) 0.5775(3) 0.0494(12) Uani d . 1.000 . .
    C C15 0.8375(9) 0.2381(8) 0.6378(5) 0.084(2) Uani d . 1.000 . .
    C C16 0.7363(6) 0.2971(5) 0.4743(3) 0.0507(14) Uani d . 1.000 . .
    C C17 0.4856(8) 0.1292(5) 0.3288(5) 0.0709(17) Uani d . 1.000 . .
    C C18 0.6669(8) 0.3653(6) 0.3094(4) 0.0664(16) Uani d . 1.000 . .
    Cl Cl1 0.22428(14) 0.32837(11) 0.44260(9) 0.0524(3) Uani d . 1.000 . .
    H H2A 0.25720 0.17110 0.61670 0.0590 Uiso c R 1.000 . .
    H H2B 0.50060 0.31300 0.42450 0.0540 Uiso c R 1.000 . .
    H H3A 0.00520 -0.01930 0.63590 0.0660 Uiso c R 1.000 . .
    H H4A -0.00980 -0.10460 0.79140 0.0710 Uiso c R 1.000 . .
    H H5A 0.23360 -0.00030 0.93150 0.0610 Uiso c R 1.000 . .
    H H8A 0.77010 0.45550 1.11530 0.0600 Uiso c R 1.000 . .
    H H9A 0.91380 0.68960 1.11470 0.0650 Uiso c R 1.000 . .
    H H10A 0.90310 0.75580 0.95170 0.0650 Uiso c R 1.000 . .
    H H11A 0.74180 0.59690 0.79220 0.0600 Uiso c R 1.000 . .
    H H13A 0.68010 0.44670 0.65870 0.0530 Uiso c R 1.000 . .
    H H13B 0.47660 0.34550 0.61050 0.0530 Uiso c R 1.000 . .
    H H14A 0.57280 0.15410 0.55540 0.0590 Uiso c R 1.000 . .
    H H15A 0.79770 0.19790 0.69920 0.1250 Uiso c R 1.000 . .
    H H15B 0.92950 0.33080 0.66460 0.1250 Uiso c R 1.000 . .
    H H15C 0.89070 0.17960 0.58800 0.1250 Uiso c R 1.000 . .
    H H16A 0.81350 0.39620 0.49720 0.0610 Uiso c R 1.000 . .
    H H16B 0.81480 0.24610 0.44000 0.0610 Uiso c R 1.000 . .
    H H17A 0.41330 0.07910 0.37840 0.1060 Uiso c R 1.000 . .
    H H17B 0.57500 0.08670 0.30100 0.1060 Uiso c R 1.000 . .
    H H17C 0.40390 0.12520 0.26810 0.1060 Uiso c R 1.000 . .
    H H18A 0.72400 0.46260 0.34880 0.0990 Uiso c R 1.000 . .
    H H18B 0.56930 0.35570 0.25570 0.0990 Uiso c R 1.000 . .
    H H18C 0.75940 0.33290 0.27250 0.0990 Uiso c R 1.000 . .
loop_
    _atom_site_aniso_label
    _atom_site_aniso_U_11
    _atom_site_aniso_U_22
    _atom_site_aniso_U_33
    _atom_site_aniso_U_12
    _atom_site_aniso_U_13
    _atom_site_aniso_U_23
    S1 0.0587(6) 0.0433(5) 0.0309(5) 0.0145(4) -0.0028(4) 0.0112(3)
    O1 0.095(2) 0.0633(19) 0.0316(15) 0.0125(17) -0.0023(15) 0.0187(13)
    O2 0.0562(17) 0.0536(17) 0.069(2) 0.0230(14) -0.0042(15) 0.0155(15)
    N1 0.0551(18) 0.0425(16) 0.0297(15) 0.0128(14) 0.0014(13) 0.0101(12)
    N2 0.0564(18) 0.0517(18) 0.0292(15) 0.0247(15) 0.0070(13) 0.0070(12)
    C1 0.0470(19) 0.0416(18) 0.0321(17) 0.0179(15) 0.0046(14) 0.0063(14)
    C2 0.058(2) 0.053(2) 0.0380(19) 0.0230(18) -0.0036(17) 0.0090(16)
    C3 0.048(2) 0.051(2) 0.058(3) 0.0115(17) -0.0092(18) 0.0070(19)
    C4 0.052(2) 0.050(2) 0.068(3) 0.0080(18) 0.001(2) 0.017(2)
    C5 0.056(2) 0.047(2) 0.048(2) 0.0138(17) 0.0061(18) 0.0143(17)
    C6 0.0487(19) 0.0388(17) 0.0350(18) 0.0151(15) 0.0026(14) 0.0075(14)
    C7 0.052(2) 0.0384(18) 0.0298(17) 0.0134(15) 0.0039(14) 0.0059(13)
    C8 0.059(2) 0.052(2) 0.0287(18) 0.0134(18) -0.0002(16) 0.0028(15)
    C9 0.062(2) 0.050(2) 0.041(2) 0.0147(19) 0.0038(18) -0.0018(17)
    C10 0.062(2) 0.0389(19) 0.052(2) 0.0098(17) 0.0027(19) 0.0066(17)
    C11 0.062(2) 0.044(2) 0.044(2) 0.0167(18) 0.0038(17) 0.0124(16)
    C12 0.0455(18) 0.0410(18) 0.0327(17) 0.0156(15) 0.0041(14) 0.0074(14)
    C13 0.058(2) 0.048(2) 0.0305(17) 0.0195(17) 0.0049(15) 0.0152(15)
    C14 0.057(2) 0.061(2) 0.040(2) 0.0286(19) 0.0092(17) 0.0195(18)
    C15 0.082(3) 0.145(6) 0.068(3) 0.072(4) 0.026(3) 0.060(4)
    C16 0.052(2) 0.071(3) 0.037(2) 0.029(2) 0.0118(16) 0.0172(18)
    C17 0.080(3) 0.054(3) 0.067(3) 0.022(2) -0.006(3) -0.004(2)
    C18 0.086(3) 0.084(3) 0.040(2) 0.036(3) 0.020(2) 0.026(2)
    Cl1 0.0493(5) 0.0565(6) 0.0514(6) 0.0189(4) 0.0047(4) 0.0133(4)
_geom_special_details
;
Bond distances, angles <i>etc</i>. have been calculated using the rounded
fractional coordinates. All su's are estimated from the variances of the
(full) variance-covariance matrix. The cell e.s.d.'s are taken into account in
the estimation of distances, angles and torsion angles
;
loop_
    _geom_bond_atom_site_label_1
    _geom_bond_atom_site_label_2
    _geom_bond_site_symmetry_1
    _geom_bond_site_symmetry_2
    _geom_bond_distance
    _geom_bond_publ_flag
    S1 O1 . . 1.438(3) no
    S1 O2 . . 1.436(3) no
    S1 C6 . . 1.733(4) no
    S1 C7 . . 1.742(4) no
    N1 C1 . . 1.396(5) no
    N1 C12 . . 1.394(5) no
    N1 C13 . . 1.473(5) no
    N2 C16 . . 1.488(6) no
    N2 C17 . . 1.491(7) no
    N2 C18 . . 1.496(7) no
    N2 H2B . . 0.9100 no
    C1 C6 . . 1.400(5) no
    C1 C2 . . 1.417(6) no
    C2 C3 . . 1.389(7) no
    C3 C4 . . 1.384(7) no
    C4 C5 . . 1.379(7) no
    C5 C6 . . 1.400(6) no
    C7 C8 . . 1.400(5) no
    C7 C12 . . 1.401(5) no
    C8 C9 . . 1.373(6) no
    C9 C10 . . 1.378(7) no
    C10 C11 . . 1.380(7) no
    C11 C12 . . 1.406(6) no
    C13 C14 . . 1.530(6) no
    C14 C15 . . 1.516(9) no
    C14 C16 . . 1.524(6) no
    C2 H2A . . 0.9300 no
    C3 H3A . . 0.9300 no
    C4 H4A . . 0.9300 no
    C5 H5A . . 0.9300 no
    C8 H8A . . 0.9300 no
    C9 H9A . . 0.9300 no
    C10 H10A . . 0.9300 no
    C11 H11A . . 0.9300 no
    C13 H13A . . 0.9700 no
    C13 H13B . . 0.9700 no
    C14 H14A . . 0.9800 no
    C15 H15A . . 0.9600 no
    C15 H15B . . 0.9600 no
    C15 H15C . . 0.9600 no
    C16 H16A . . 0.9700 no
    C16 H16B . . 0.9700 no
    C17 H17A . . 0.9600 no
    C17 H17B . . 0.9600 no
    C17 H17C . . 0.9600 no
    C18 H18A . . 0.9600 no
    C18 H18B . . 0.9600 no
    C18 H18C . . 0.9600 no
loop_
    _geom_angle_atom_site_label_1
    _geom_angle_atom_site_label_2
    _geom_angle_atom_site_label_3
    _geom_angle_site_symmetry_1
    _geom_angle_site_symmetry_2
    _geom_angle_site_symmetry_3
    _geom_angle
    _geom_angle_publ_flag
    O1 S1 O2 . . . 117.1(2) no
    O1 S1 C6 . . . 111.1(2) no
    O1 S1 C7 . . . 110.2(2) no
    O2 S1 C6 . . . 108.2(2) no
    O2 S1 C7 . . . 108.99(19) no
    C6 S1 C7 . . . 99.90(19) no
    C1 N1 C12 . . . 121.7(3) no
    C1 N1 C13 . . . 118.9(3) no
    C12 N1 C13 . . . 119.3(3) no
    C16 N2 C17 . . . 113.2(4) no
    C16 N2 C18 . . . 109.4(4) no
    C17 N2 C18 . . . 110.1(4) no
    C16 N2 H2B . . . 108.00 no
    C17 N2 H2B . . . 108.00 no
    C18 N2 H2B . . . 108.00 no
    N1 C1 C2 . . . 120.7(3) no
    N1 C1 C6 . . . 121.7(4) no
    C2 C1 C6 . . . 117.6(4) no
    C1 C2 C3 . . . 119.4(4) no
    C2 C3 C4 . . . 122.0(4) no
    C3 C4 C5 . . . 119.6(5) no
    C4 C5 C6 . . . 119.4(4) no
    S1 C6 C1 . . . 118.3(3) no
    S1 C6 C5 . . . 119.3(3) no
    C1 C6 C5 . . . 122.0(4) no
    C8 C7 C12 . . . 122.2(4) no
    S1 C7 C8 . . . 119.0(3) no
    S1 C7 C12 . . . 118.6(3) no
    C7 C8 C9 . . . 119.9(4) no
    C8 C9 C10 . . . 118.8(4) no
    C9 C10 C11 . . . 121.9(4) no
    C10 C11 C12 . . . 120.9(4) no
    N1 C12 C7 . . . 121.2(4) no
    N1 C12 C11 . . . 122.5(4) no
    C7 C12 C11 . . . 116.2(4) no
    N1 C13 C14 . . . 112.6(3) no
    C13 C14 C15 . . . 112.2(4) no
    C13 C14 C16 . . . 109.1(4) no
    C15 C14 C16 . . . 107.5(4) no
    N2 C16 C14 . . . 115.8(4) no
    C1 C2 H2A . . . 120.00 no
    C3 C2 H2A . . . 120.00 no
    C2 C3 H3A . . . 119.00 no
    C4 C3 H3A . . . 119.00 no
    C3 C4 H4A . . . 120.00 no
    C5 C4 H4A . . . 120.00 no
    C4 C5 H5A . . . 120.00 no
    C6 C5 H5A . . . 120.00 no
    C7 C8 H8A . . . 120.00 no
    C9 C8 H8A . . . 120.00 no
    C8 C9 H9A . . . 121.00 no
    C10 C9 H9A . . . 121.00 no
    C9 C10 H10A . . . 119.00 no
    C11 C10 H10A . . . 119.00 no
    C10 C11 H11A . . . 119.00 no
    C12 C11 H11A . . . 120.00 no
    N1 C13 H13A . . . 109.00 no
    N1 C13 H13B . . . 109.00 no
    C14 C13 H13A . . . 109.00 no
    C14 C13 H13B . . . 109.00 no
    H13A C13 H13B . . . 108.00 no
    C13 C14 H14A . . . 109.00 no
    C15 C14 H14A . . . 109.00 no
    C16 C14 H14A . . . 109.00 no
    C14 C15 H15A . . . 109.00 no
    C14 C15 H15B . . . 109.00 no
    C14 C15 H15C . . . 110.00 no
    H15A C15 H15B . . . 109.00 no
    H15A C15 H15C . . . 109.00 no
    H15B C15 H15C . . . 110.00 no
    N2 C16 H16A . . . 108.00 no
    N2 C16 H16B . . . 108.00 no
    C14 C16 H16A . . . 108.00 no
    C14 C16 H16B . . . 108.00 no
    H16A C16 H16B . . . 107.00 no
    N2 C17 H17A . . . 109.00 no
    N2 C17 H17B . . . 110.00 no
    N2 C17 H17C . . . 110.00 no
    H17A C17 H17B . . . 109.00 no
    H17A C17 H17C . . . 109.00 no
    H17B C17 H17C . . . 109.00 no
    N2 C18 H18A . . . 109.00 no
    N2 C18 H18B . . . 109.00 no
    N2 C18 H18C . . . 109.00 no
    H18A C18 H18B . . . 109.00 no
    H18A C18 H18C . . . 110.00 no
    H18B C18 H18C . . . 110.00 no
loop_
    _geom_torsion_atom_site_label_1
    _geom_torsion_atom_site_label_2
    _geom_torsion_atom_site_label_3
    _geom_torsion_atom_site_label_4
    _geom_torsion_site_symmetry_1
    _geom_torsion_site_symmetry_2
    _geom_torsion_site_symmetry_3
    _geom_torsion_site_symmetry_4
    _geom_torsion
    _geom_torsion_publ_flag
    O1 S1 C6 C1 . . . . 154.8(3) no
    O2 S1 C6 C1 . . . . -75.4(4) no
    C7 S1 C6 C1 . . . . 38.5(4) no
    O1 S1 C6 C5 . . . . -32.5(4) no
    O2 S1 C6 C5 . . . . 97.4(4) no
    C7 S1 C6 C5 . . . . -148.7(3) no
    O1 S1 C7 C8 . . . . 30.5(4) no
    O2 S1 C7 C8 . . . . -99.3(4) no
    C6 S1 C7 C8 . . . . 147.4(4) no
    O1 S1 C7 C12 . . . . -154.8(3) no
    O2 S1 C7 C12 . . . . 75.5(4) no
    C6 S1 C7 C12 . . . . -37.8(4) no
    C12 N1 C13 C14 . . . . 113.2(4) no
    C13 N1 C1 C2 . . . . -22.4(6) no
    C12 N1 C1 C6 . . . . -24.9(6) no
    C12 N1 C1 C2 . . . . 153.8(4) no
    C1 N1 C13 C14 . . . . -70.6(5) no
    C13 N1 C12 C7 . . . . -158.2(4) no
    C13 N1 C1 C6 . . . . 159.0(4) no
    C1 N1 C12 C7 . . . . 25.7(6) no
    C1 N1 C12 C11 . . . . -151.4(4) no
    C13 N1 C12 C11 . . . . 24.8(6) no
    C18 N2 C16 C14 . . . . 165.0(4) no
    C17 N2 C16 C14 . . . . -71.7(5) no
    N1 C1 C6 S1 . . . . -12.3(5) no
    C6 C1 C2 C3 . . . . 2.2(6) no
    N1 C1 C2 C3 . . . . -176.5(4) no
    N1 C1 C6 C5 . . . . 175.2(4) no
    C2 C1 C6 S1 . . . . 169.0(3) no
    C2 C1 C6 C5 . . . . -3.5(6) no
    C1 C2 C3 C4 . . . . -0.1(7) no
    C2 C3 C4 C5 . . . . -0.8(7) no
    C3 C4 C5 C6 . . . . -0.5(7) no
    C4 C5 C6 C1 . . . . 2.7(7) no
    C4 C5 C6 S1 . . . . -169.7(4) no
    S1 C7 C12 C11 . . . . -172.2(3) no
    S1 C7 C12 N1 . . . . 10.6(5) no
    C12 C7 C8 C9 . . . . -2.4(7) no
    S1 C7 C8 C9 . . . . 172.2(4) no
    C8 C7 C12 C11 . . . . 2.4(6) no
    C8 C7 C12 N1 . . . . -174.9(4) no
    C7 C8 C9 C10 . . . . 0.3(7) no
    C8 C9 C10 C11 . . . . 1.7(7) no
    C9 C10 C11 C12 . . . . -1.6(7) no
    C10 C11 C12 C7 . . . . -0.4(6) no
    C10 C11 C12 N1 . . . . 176.8(4) no
    N1 C13 C14 C15 . . . . -51.8(6) no
    N1 C13 C14 C16 . . . . -170.8(4) no
    C15 C14 C16 N2 . . . . 165.3(4) no
    C13 C14 C16 N2 . . . . -72.9(5) no
loop_
    _geom_hbond_atom_site_label_D
    _geom_hbond_atom_site_label_H
    _geom_hbond_atom_site_label_A
    _geom_hbond_site_symmetry_A
    _geom_hbond_distance_DH
    _geom_hbond_distance_HA
    _geom_hbond_distance_DA
    _geom_hbond_angle_DHA
    _geom_hbond_publ_flag
    N2 H2B Cl1 . 0.91 2.18 3.027(4) 155 yes
    C13 H13A Cl1 2_666 0.97 2.80 3.608(4) 141 yes
    C13 H13B Cl1 . 0.97 2.76 3.692(4) 161 yes
    C17 H17B Cg2 2_656 0.96 2.62 3.559(6) 166 yes
