# Supplementary material for: Oxomemazine hydro­chloride
Source: Acta Crystallogr Sect E Struct Rep Online. 2011 Jul 2;67(Pt 8):o1875. doi: 10.1107/S1600536811025372 (PMC3212271; doi:10.1107/S1600536811025372)
Supplement: Supplementary file 2 [file e-67-o1875-Isup2.hkl]

# 
# h,k,l, Fc-squared, Fo-squared, sigma(Fo-squared) and status flag 
# 
data_I
_shelx_title ' hsy1110 in P-1' 
_shelx_refln_list_code          4 
_shelx_F_calc_maximum      122.86 
_exptl_crystal_F_000       388.00 
_reflns_d_resolution_high  0.7953 
 
loop_ 
 _symmetry_equiv_pos_as_xyz 
 'x, y, z' 
 '-x, -y, -z' 
 
_cell_length_a     7.6364 
_cell_length_b    10.4177 
_cell_length_c    12.4732 
_cell_angle_alpha 103.478 
_cell_angle_beta   90.624 
_cell_angle_gamma 109.852 
 
_shelx_F_squared_multiplier     1.000 
 
loop_ 
 _refln_index_h 
 _refln_index_k 
 _refln_index_l 
 _refln_F_squared_calc 
 _refln_F_squared_meas 
 _refln_F_squared_sigma 
 _refln_observed_status 
   1   0   0     6962.42     8148.80     44.11 o 
   2   0   0     2453.09     2961.59      9.80 o 
   3   0   0      128.46      131.18      2.69 o 
   4   0   0        8.16        5.99      1.86 o 
   5   0   0      227.34      221.88      5.17 o 
   6   0   0      415.98      369.47     44.72 o 
   7   0   0        1.70        0.35      1.10 o 
   8   0   0        8.87        9.48      0.95 o 
  -9   1   0        0.23        0.31      0.38 o 
  -8   1   0       18.17       16.16      1.11 o 
  -7   1   0        0.90       -0.32      1.16 o 
  -6   1   0        8.22        9.73      2.84 o 
  -5   1   0       28.32       29.51      2.80 o 
  -4   1   0       37.11       34.11      1.54 o 
  -3   1   0     1788.19     1797.65     22.42 o 
  -2   1   0    12241.46    13488.15     57.71 o 
  -1   1   0      599.65      624.53     18.84 o 
   0   1   0      175.24      198.09      1.09 o 
   1   1   0      950.11      876.84      4.03 o 
   2   1   0      676.60      661.67      5.07 o 
   3   1   0     1052.09      999.59     14.79 o 
   4   1   0        8.59        8.44      1.97 o 
   5   1   0       32.11       28.41      2.95 o 
   6   1   0      225.78      206.86     24.03 o 
   7   1   0       29.68       22.46      1.25 o 
   8   1   0       29.74       27.61      1.00 o 
  -9   2   0        4.26        4.89      1.12 o 
  -8   2   0        5.79        4.18      1.03 o 
  -7   2   0       18.78       12.92      1.27 o 
  -6   2   0       22.03       22.79      1.17 o 
  -5   2   0      767.38      692.38      7.47 o 
  -4   2   0      550.82      546.17      5.79 o 
  -3   2   0      870.17      863.16      3.41 o 
  -2   2   0     4634.43     3968.43     35.79 o 
  -1   2   0     3746.10     2963.61     27.05 o 
   0   2   0     4872.99     4604.35     29.47 o 
   1   2   0     3695.75     3036.24      8.51 o 
   2   2   0      644.93      596.71      5.25 o 
   3   2   0       83.43      109.09      3.57 o 
   4   2   0       22.89       23.41      2.66 o 
   5   2   0      121.26      147.43      9.14 o 
   6   2   0       43.11       39.01      2.58 o 
   7   2   0       46.06       42.50      5.52 o 
   8   2   0        4.07        2.45      0.62 o 
  -9   3   0       56.32       59.01      0.76 o 
  -8   3   0       22.93       25.07      1.25 o 
  -7   3   0      158.09      148.20      2.21 o 
  -6   3   0        0.21       -0.50      2.14 o 
  -5   3   0       39.79       39.47      2.61 o 
  -4   3   0      450.97      445.48      5.29 o 
  -3   3   0       43.45       38.99      1.82 o 
  -2   3   0      417.68      373.64      3.54 o 
  -1   3   0     4297.45     4089.55    261.81 o 
   0   3   0      428.42      394.60      2.93 o 
   1   3   0      240.40      284.54      3.36 o 
   2   3   0      159.01      158.21      3.50 o 
   3   3   0      403.05      413.89     19.50 o 
   4   3   0      220.06      203.01      5.52 o 
   5   3   0       59.11       59.52      7.37 o 
   6   3   0        6.98        4.77      0.81 o 
   7   3   0        1.02        0.23      0.61 o 
  -9   4   0        0.10       -0.53      0.64 o 
  -8   4   0       44.15       46.35      1.36 o 
  -7   4   0        1.91        3.36      3.21 o 
  -6   4   0        3.10        1.83      1.44 o 
  -5   4   0       16.79       22.57      2.17 o 
  -4   4   0      475.90      424.84      5.29 o 
  -3   4   0      167.57      171.20      3.17 o 
  -2   4   0      365.57      354.05     11.48 o 
  -1   4   0     1978.40     1724.10     55.83 o 
   0   4   0      300.26      340.98      3.40 o 
   1   4   0      186.74      162.59      3.31 o 
   2   4   0       42.23       42.82      2.85 o 
   3   4   0       32.82       31.49      3.76 o 
   4   4   0        1.60        1.94      1.09 o 
   5   4   0        1.09        0.43      0.73 o 
   6   4   0       88.80       71.70      2.60 o 
   7   4   0        0.34       -0.75      0.75 o 
  -9   5   0        4.89        6.20      0.84 o 
  -8   5   0        0.10       -1.07      1.07 o 
  -7   5   0       27.83       32.60      1.47 o 
  -6   5   0       66.53       76.96      4.71 o 
  -5   5   0       46.46       40.72      2.72 o 
  -4   5   0      247.60      200.03      4.00 o 
  -3   5   0      178.15      136.22      3.28 o 
  -2   5   0        8.27        9.82      0.91 o 
  -1   5   0      824.20      778.74     23.89 o 
   0   5   0      280.09      357.99     54.35 o 
   1   5   0       19.68       28.68      2.48 o 
   2   5   0      289.72      304.05      5.74 o 
   3   5   0       39.03       35.46      1.99 o 
   4   5   0      411.37      458.33      3.82 o 
   5   5   0        3.77        5.13      0.99 o 
   6   5   0       12.31       10.97      1.09 o 
  -9   6   0       16.72       20.24      0.85 o 
  -8   6   0       17.48       18.93      3.66 o 
  -7   6   0        8.30        7.73      1.06 o 
  -6   6   0      391.42      415.51      5.63 o 
  -5   6   0       82.09       72.29      2.03 o 
  -4   6   0      359.00      316.49      5.48 o 
  -3   6   0      996.23      951.51     44.35 o 
  -2   6   0       99.25      101.54      3.41 o 
  -1   6   0       50.65       46.94      2.74 o 
   0   6   0      953.81     1524.61     12.10 o 
   2   6   0      260.52      294.67     50.11 o 
   3   6   0        2.15        1.56      0.76 o 
   4   6   0        7.58       10.49      1.11 o 
   5   6   0       24.89       26.36      6.85 o 
   6   6   0       12.90       12.52      0.82 o 
  -9   7   0        0.80        0.17      0.60 o 
  -8   7   0        2.25        1.65      0.94 o 
  -7   7   0        0.71        0.78      1.53 o 
  -6   7   0       58.89       62.99      1.44 o 
  -5   7   0      392.04      394.01      8.40 o 
  -4   7   0      259.56      256.74      7.87 o 
  -3   7   0       94.57       79.21      5.38 o 
  -2   7   0       13.44       15.69      2.70 o 
  -1   7   0      355.78      435.15      7.27 o 
   0   7   0       24.95       29.76      3.11 o 
   1   7   0       23.51       24.14      5.07 o 
   2   7   0       67.26       78.04      1.95 o 
   3   7   0      158.15      177.06      2.40 o 
   4   7   0       10.80       12.77      3.10 o 
   5   7   0       21.38       17.34      0.99 o 
  -8   8   0        5.49        5.38      0.61 o 
  -7   8   0        2.02        2.56      0.64 o 
  -6   8   0       96.16       96.24      2.33 o 
  -5   8   0       90.46       86.76      1.10 o 
  -4   8   0       88.38       91.26      2.04 o 
  -3   8   0      232.03      229.32      4.90 o 
  -2   8   0      101.77      106.88      2.21 o 
  -1   8   0       21.49       24.23      1.56 o 
   0   8   0       36.63       57.79      1.92 o 
   1   8   0       46.53       59.86      5.76 o 
   2   8   0       26.31       28.88      2.30 o 
   3   8   0       13.50       11.02      2.02 o 
   4   8   0        1.78        1.25      0.47 o 
  -8   9   0        4.01        4.71      0.67 o 
  -7   9   0       25.79       23.24      1.07 o 
  -6   9   0       26.43       25.61      0.99 o 
  -5   9   0       89.36       82.74      1.86 o 
  -4   9   0       17.82       20.11      0.77 o 
  -3   9   0        9.78        8.61      1.15 o 
  -2   9   0       29.01       30.03      0.94 o 
  -1   9   0        2.14        3.52      0.83 o 
   0   9   0      104.00      137.23      1.18 o 
   1   9   0       17.76       19.06      0.84 o 
   2   9   0        7.19        5.29      0.90 o 
   3   9   0       59.78       63.16     10.24 o 
  -7  10   0        4.71        3.10      0.73 o 
  -6  10   0        0.74       -0.55      0.70 o 
  -5  10   0      110.46      106.32      2.59 o 
  -4  10   0       51.61       54.83      0.95 o 
  -3  10   0       74.04       69.68      1.03 o 
  -2  10   0       78.98       77.94      4.56 o 
  -1  10   0       10.68        7.87      1.00 o 
   0  10   0        0.28        0.56      0.61 o 
   1  10   0      104.72      117.99      5.89 o 
   2  10   0        4.54        5.28      0.65 o 
  -6  11   0        0.30        0.86      0.71 o 
  -5  11   0       23.44       41.53     14.50 o 
  -4  11   0        0.58       -0.72      1.58 o 
  -3  11   0        3.32        3.55      0.69 o 
  -2  11   0       46.55       45.09      2.65 o 
  -1  11   0       24.71       29.86      1.21 o 
   0  11   0       38.87       53.29      0.80 o 
   1  11   0       24.56       35.29      0.64 o 
  -5  12   0        0.40        1.11      0.58 o 
  -4  12   0       40.05       45.40      5.32 o 
  -3  12   0       32.70       29.82      1.06 o 
  -2  12   0        2.43        6.86      0.83 o 
  -1  12   0       15.92       21.54      0.88 o 
   0 -12   1       11.59       18.26      0.74 o 
   1 -12   1        1.28        1.70      0.77 o 
   2 -12   1        1.06        2.96      0.84 o 
   3 -12   1       10.71        9.23      1.28 o 
   4 -12   1        4.86       13.38      5.97 o 
   5 -12   1       10.95       11.50      0.71 o 
   6 -12   1        3.17        3.20      0.46 o 
  -1 -11   1        3.64        2.61      0.54 o 
   0 -11   1        0.86        0.18      0.58 o 
   1 -11   1        0.40        0.73      0.92 o 
   2 -11   1       20.64       20.70      1.14 o 
   3 -11   1       96.40       94.14      7.10 o 
   4 -11   1       16.26       13.38      0.77 o 
   5 -11   1        0.03       49.60     26.98 o 
   6 -11   1        7.70        6.43      0.78 o 
  -3 -10   1        1.11        1.21      0.51 o 
  -2 -10   1        0.12       -0.83      0.83 o 
  -1 -10   1        1.20        2.02      0.59 o 
   0 -10   1        7.96        8.52      1.16 o 
   1 -10   1       38.62       40.67      1.33 o 
   2 -10   1       12.33       10.86      1.08 o 
   3 -10   1       10.03        6.81      0.74 o 
   4 -10   1        5.32        4.53      0.56 o 
   5 -10   1        2.00       18.69      7.98 o 
   6 -10   1       11.79       11.61      0.69 o 
   7 -10   1        0.42        0.21      0.75 o 
  -4  -9   1       18.96       33.52      2.40 o 
  -3  -9   1       11.02       12.10      1.98 o 
  -2  -9   1      162.16      163.96     22.16 o 
  -1  -9   1       12.17       13.73      1.60 o 
   0  -9   1       16.10       19.49      1.44 o 
   1  -9   1       74.46       79.74      3.92 o 
   2  -9   1      105.93      105.88      2.18 o 
   3  -9   1      147.45      161.81      1.45 o 
   4  -9   1      188.31      189.49      3.77 o 
   5  -9   1       30.37       32.32      2.67 o 
   6  -9   1       14.97       14.02      1.32 o 
   7  -9   1       35.17       34.10      0.99 o 
   8  -9   1        4.27        2.62      0.69 o 
  -4  -8   1       49.50       52.34     16.74 o 
  -3  -8   1        2.09        1.97      0.70 o 
  -2  -8   1       17.94       13.99      3.55 o 
  -1  -8   1       77.51       87.44      6.37 o 
   0  -8   1        9.19       30.34      5.97 o 
   1  -8   1      341.77      440.24      5.66 o 
   2  -8   1       51.11       55.70      0.99 o 
   3  -8   1       17.76       21.02      1.27 o 
   4  -8   1      156.50      162.71      4.11 o 
   5  -8   1      249.64      268.31      3.05 o 
   6  -8   1       30.54       31.53      1.71 o 
   7  -8   1       72.30       79.76      1.47 o 
   8  -8   1        9.51        7.94      0.79 o 
  -5  -7   1        1.36        0.28      0.87 o 
  -4  -7   1        6.27        6.88      1.51 o 
  -3  -7   1        2.70        2.29      1.08 o 
  -2  -7   1      134.37      153.86      2.38 o 
  -1  -7   1      429.86      599.66     60.12 o 
   0  -7   1      121.69      219.23      5.30 o 
   1  -7   1       23.52       32.05      2.88 o 
   2  -7   1      406.20      438.37      6.65 o 
   3  -7   1      194.75      195.96      4.77 o 
   4  -7   1      129.08      121.89      4.20 o 
   5  -7   1       93.03      104.79      2.97 o 
   6  -7   1       36.75       37.01      2.30 o 
   7  -7   1       99.64      102.96      1.36 o 
   8  -7   1       31.07       29.10      1.37 o 
   9  -7   1        1.73        0.89      0.43 o 
  -6  -6   1        9.61        8.64      0.86 o 
  -5  -6   1        3.05        2.55      1.09 o 
  -4  -6   1      126.34      119.25     23.17 o 
  -3  -6   1      235.82      274.33      3.07 o 
  -2  -6   1       97.17      118.30     15.26 o 
  -1  -6   1        0.85        2.34      1.80 o 
   0  -6   1      119.12      152.33     23.42 o 
   1  -6   1       51.22      102.35      2.44 o 
   2  -6   1      767.61      807.93     41.51 o 
   3  -6   1      279.83      275.48      8.37 o 
   4  -6   1       76.51       78.19      3.18 o 
   5  -6   1      488.49      465.35     14.46 o 
   6  -6   1       72.46       74.65      1.26 o 
   7  -6   1       90.38       96.51      1.37 o 
   8  -6   1       54.62       61.47      3.94 o 
   9  -6   1        0.47        0.05      0.71 o 
  -6  -5   1       58.18       61.41      1.47 o 
  -5  -5   1        4.41        3.67      0.93 o 
  -4  -5   1        0.02       -1.22      1.22 o 
  -3  -5   1      181.07      210.24     14.21 o 
  -2  -5   1        7.94       21.43      2.77 o 
  -1  -5   1     1810.52     1753.92     11.17 o 
   0  -5   1     2355.36     3074.14    444.96 o 
   1  -5   1      119.47      156.60      2.60 o 
   2  -5   1       62.91       51.70      1.69 o 
   3  -5   1      312.24      277.74      4.24 o 
   4  -5   1        4.91        4.28      1.57 o 
   5  -5   1      839.41      843.29      8.72 o 
   6  -5   1      519.00      513.09      4.44 o 
   7  -5   1       41.14       44.96      1.56 o 
   8  -5   1       31.33       35.92      1.28 o 
   9  -5   1        0.47       -0.09      0.77 o 
  -7  -4   1        3.04       -0.73      0.85 o 
  -6  -4   1        6.51        4.10      0.75 o 
  -5  -4   1       58.88       52.61      6.37 o 
  -4  -4   1       22.12       35.57      2.91 o 
  -3  -4   1      375.22      408.23      6.99 o 
  -2  -4   1      243.42      255.83      4.89 o 
  -1  -4   1      723.90      685.35      6.05 o 
   0  -4   1      177.25      157.66     16.92 o 
   1  -4   1      131.14      152.68      6.21 o 
   2  -4   1      940.82      771.94     23.88 o 
   3  -4   1      961.88      829.65      6.40 o 
   4  -4   1        5.43        5.85      1.70 o 
   5  -4   1      856.24      818.62      8.33 o 
   6  -4   1      476.84      507.52      3.67 o 
   7  -4   1      123.38      125.22      1.87 o 
   8  -4   1       71.15       79.42      1.54 o 
   9  -4   1        2.33        2.03      0.82 o 
  -7  -3   1       29.62       26.34      3.14 o 
  -6  -3   1      153.52      129.33      2.43 o 
  -5  -3   1      116.54      115.21     11.76 o 
  -4  -3   1       58.70       55.28      6.47 o 
  -3  -3   1      167.09      175.41      4.50 o 
  -2  -3   1        3.26       -0.64      2.02 o 
  -1  -3   1     1239.35     1033.43      6.03 o 
   0  -3   1     2553.00     2595.82      7.76 o 
   1  -3   1      710.84      546.56     10.14 o 
   2  -3   1     1235.72     1172.27      5.87 o 
   3  -3   1       14.50        9.64      1.43 o 
   4  -3   1      172.85      159.81      3.35 o 
   5  -3   1      263.91      225.61      4.44 o 
   6  -3   1      328.71      340.89     14.25 o 
   7  -3   1        5.42        5.72      1.63 o 
   8  -3   1        0.09        0.43      0.95 o 
   9  -3   1       15.11       17.08      1.22 o 
  -8  -2   1       62.57       54.51      1.01 o 
  -7  -2   1       28.56       40.21      5.12 o 
  -6  -2   1        0.03       -0.84      0.84 o 
  -5  -2   1       69.93       75.12      5.55 o 
  -4  -2   1       55.38       52.49      4.52 o 
  -3  -2   1       61.91       71.03      2.95 o 
  -2  -2   1      915.79      869.88      6.36 o 
  -1  -2   1        0.95       17.44      1.14 o 
   0  -2   1       52.33       66.94      1.22 o 
   1  -2   1      185.90      159.35      1.41 o 
   2  -2   1      936.62      816.73     14.38 o 
   3  -2   1      764.76      686.26      8.08 o 
   4  -2   1      249.64      297.66      8.81 o 
   5  -2   1       45.36       43.32      2.69 o 
   6  -2   1      397.21      337.54      6.74 o 
   7  -2   1       45.50       37.65      1.52 o 
   8  -2   1      185.87      167.79      2.13 o 
   9  -2   1       20.70       19.42      0.73 o 
  -8  -1   1        0.02       -0.79      0.79 o 
  -7  -1   1       15.03       14.08      1.19 o 
  -6  -1   1        0.07       -1.07      1.32 o 
  -5  -1   1      172.40      147.13      4.47 o 
  -4  -1   1       61.60       64.49      2.75 o 
  -3  -1   1      398.32      441.85      5.31 o 
  -2  -1   1      622.16      604.32      4.64 o 
  -1  -1   1      833.71      708.64      3.46 o 
   0  -1   1      850.48      984.55      2.74 o 
   1  -1   1      745.98      674.25      6.37 o 
   2  -1   1      919.14      947.18      5.46 o 
   3  -1   1       63.69       76.85      2.28 o 
   4  -1   1      890.22      824.11     21.48 o 
   5  -1   1       52.26       48.47      3.22 o 
   6  -1   1       99.96      100.51      3.53 o 
   7  -1   1       40.28       35.94      1.48 o 
   8  -1   1        2.55        1.37      0.92 o 
   9  -1   1        6.60        9.50      0.40 o 
  -9   0   1        6.05        5.30      0.47 o 
  -8   0   1        1.40        0.54      0.65 o 
  -7   0   1      193.05      158.92      2.36 o 
  -6   0   1        1.05        0.55      1.00 o 
  -5   0   1        0.10        3.08      2.25 o 
  -4   0   1      516.79      492.66     17.15 o 
  -3   0   1       17.34       30.17      2.00 o 
  -2   0   1        2.05        4.55      1.29 o 
  -1   0   1      234.73      343.66      2.12 o 
   2   0   1      643.83      829.90      5.70 o 
   3   0   1      293.65      308.76      4.48 o 
   4   0   1      103.77      109.97      3.36 o 
   5   0   1        0.14        0.40      1.65 o 
   6   0   1        0.42        1.06      1.12 o 
   7   0   1        3.22        1.52      1.10 o 
   8   0   1        0.01        1.08      0.80 o 
  -9   1   1        0.49        0.40      0.56 o 
  -8   1   1       43.98       41.58      2.47 o 
  -7   1   1      184.48      165.87      2.42 o 
  -6   1   1      365.28      326.65      3.21 o 
  -5   1   1       81.98       72.90      3.17 o 
  -4   1   1        6.71        0.93      1.88 o 
  -3   1   1      119.10      141.99     16.38 o 
  -2   1   1      416.66      398.15     67.66 o 
  -1   1   1     5898.35     7313.25     37.33 o 
   0   1   1     1518.49     1521.63      2.05 o 
   1   1   1       81.72      125.62      3.71 o 
   2   1   1      212.79      228.25      9.85 o 
   3   1   1       79.40       82.98      2.97 o 
   4   1   1      188.05      186.56      4.72 o 
   5   1   1      745.25      820.06     62.17 o 
   6   1   1       27.41       22.80      1.39 o 
   7   1   1       10.77       10.03      1.11 o 
   8   1   1       34.28       30.40      0.97 o 
  -9   2   1        9.02        7.48      0.52 o 
  -8   2   1        1.63        1.43      0.76 o 
  -7   2   1       13.73       13.21      2.08 o 
  -6   2   1       18.40       15.44      1.09 o 
  -5   2   1        5.78        6.55      1.81 o 
  -4   2   1     1127.77     1078.01      7.48 o 
  -3   2   1      206.98      143.58      1.76 o 
  -2   2   1    15095.43    13904.71     76.01 o 
  -1   2   1      141.53      103.61      1.56 o 
   0   2   1     2797.83     2436.40      4.80 o 
   1   2   1     2634.29     2253.55      7.25 o 
   2   2   1     3313.72     3261.36    132.04 o 
   3   2   1      519.80      507.01      6.74 o 
   4   2   1      226.27      209.43      5.66 o 
   5   2   1       48.00       51.24      3.68 o 
   6   2   1      236.78      199.07      2.62 o 
   7   2   1       56.92       57.68      8.10 o 
   8   2   1       52.94       58.06      0.88 o 
  -9   3   1        0.86       -0.52      0.52 o 
  -8   3   1        2.71       10.02      2.13 o 
  -7   3   1       12.93       11.83      0.96 o 
  -6   3   1      712.73      710.97     35.14 o 
  -5   3   1       48.06       42.44      2.49 o 
  -4   3   1     2140.43     2176.78     11.30 o 
  -3   3   1      127.67      129.97      2.59 o 
  -2   3   1      107.70       95.84      8.42 o 
  -1   3   1      602.02      659.97     55.86 o 
   0   3   1     3989.41     3702.21      7.89 o 
   1   3   1     1307.86     1096.78      6.02 o 
   2   3   1      145.01      137.90      7.43 o 
   3   3   1       21.27       30.25      2.78 o 
   4   3   1      200.35      247.59     28.04 o 
   5   3   1      331.64      380.07     34.85 o 
   6   3   1       51.67       42.89      1.80 o 
   7   3   1       10.05       12.09      1.44 o 
  -9   4   1        5.75        4.28      0.85 o 
  -8   4   1      143.72      190.49     14.89 o 
  -7   4   1        5.77        4.30      1.03 o 
  -6   4   1      222.02      238.01      1.77 o 
  -5   4   1       42.46       38.84      2.42 o 
  -4   4   1      461.61      439.13      5.42 o 
  -3   4   1        5.76       10.53      1.47 o 
  -2   4   1      275.11      234.19     11.73 o 
   0   4   1      400.27      421.89      3.55 o 
   1   4   1        6.89        3.78      1.68 o 
   2   4   1      957.66     1007.54     75.49 o 
   3   4   1      591.24      545.55      8.54 o 
   4   4   1      220.98      237.91     16.38 o 
   5   4   1       43.60       41.89      8.03 o 
   6   4   1       10.01        6.47      0.68 o 
   7   4   1        6.28        4.66      0.71 o 
  -9   5   1       23.64       23.66      0.94 o 
  -8   5   1        2.18        1.79      0.99 o 
  -7   5   1       22.36       26.52      0.99 o 
  -6   5   1       10.28       11.79      1.43 o 
  -5   5   1      299.06      287.58      5.19 o 
  -4   5   1        8.89        9.62      1.66 o 
  -3   5   1     1194.54     1135.87     50.22 o 
  -2   5   1      202.35      190.20     11.69 o 
  -1   5   1       26.81       25.19      2.14 o 
   0   5   1     1196.28     1797.08     12.20 o 
   2   5   1       28.34       19.94      2.83 o 
   3   5   1      239.35      282.59     21.47 o 
   4   5   1       13.55       14.30      0.89 o 
   5   5   1        0.36        0.77      0.93 o 
   6   5   1        6.92        7.18      1.01 o 
  -9   6   1        5.98        4.91      0.76 o 
  -8   6   1       17.00       24.75      2.23 o 
  -7   6   1      168.17      185.07      5.09 o 
  -6   6   1        0.18        0.03      0.71 o 
  -5   6   1       67.42       63.47      1.35 o 
  -4   6   1      293.66      256.06      5.08 o 
  -3   6   1      664.10      652.34     27.89 o 
  -2   6   1     1051.45     1090.78      9.90 o 
  -1   6   1      301.68      346.24      5.86 o 
   0   6   1       77.69      100.07     20.36 o 
   1   6   1       13.41       15.30      2.57 o 
   2   6   1       27.87       33.02      7.52 o 
   3   6   1       99.48      114.45      5.39 o 
   4   6   1        5.46        7.15      1.08 o 
   5   6   1        0.24        0.20      0.78 o 
  -9   7   1        8.70       10.50      0.67 o 
  -8   7   1        1.25        1.12      0.65 o 
  -7   7   1       15.05       15.07      1.44 o 
  -6   7   1       32.23       31.06      0.88 o 
  -5   7   1      133.03      133.53      2.71 o 
  -4   7   1      447.38      435.57      6.99 o 
  -3   7   1        5.83        5.00      2.59 o 
  -2   7   1        5.58        5.40      2.49 o 
  -1   7   1      141.40      181.97      5.37 o 
   0   7   1       66.70       75.05      2.79 o 
   1   7   1       88.81      114.87     16.73 o 
   2   7   1        0.66        1.43      1.22 o 
   3   7   1       44.75       47.65      1.50 o 
   4   7   1       18.70       21.47      3.39 o 
   5   7   1        4.21        3.86      1.12 o 
  -8   8   1       37.86       38.15      2.71 o 
  -7   8   1      128.60      129.83      1.20 o 
  -6   8   1       46.48       42.78      0.91 o 
  -5   8   1        6.87        7.48      0.68 o 
  -4   8   1        6.65        6.33      0.81 o 
  -3   8   1        3.87        2.52      0.95 o 
  -2   8   1      841.58      873.91     14.47 o 
  -1   8   1      238.54      262.62      4.15 o 
   0   8   1        0.16       -0.68      0.68 o 
   1   8   1      114.54      132.62      5.98 o 
   2   8   1       93.14      100.66      6.96 o 
   3   8   1        2.44        4.20      0.70 o 
   4   8   1       76.12       91.95     14.54 o 
  -7   9   1       42.13       40.39      2.99 o 
  -6   9   1        0.15       -0.59      0.59 o 
  -5   9   1        0.75        3.89      1.96 o 
  -4   9   1      253.27      236.41      3.16 o 
  -3   9   1      172.56      162.37      1.44 o 
  -2   9   1       76.93       71.03      1.46 o 
  -1   9   1      103.27      103.52      5.33 o 
   0   9   1        2.35        2.46      0.77 o 
   1   9   1       83.11      102.52      7.72 o 
   2   9   1       52.92       48.60      7.10 o 
   3   9   1       22.60       25.63      4.20 o 
  -7  10   1       14.59       15.33      0.90 o 
  -6  10   1       14.72       16.55      0.70 o 
  -5  10   1        5.12       16.32      6.88 o 
  -4  10   1        4.16        3.59      0.87 o 
  -3  10   1       10.00       10.93      0.73 o 
  -2  10   1       22.17       23.34      1.71 o 
  -1  10   1      211.64      230.55      2.55 o 
   0  10   1       65.23       82.21      3.30 o 
   1  10   1       17.09       17.66      1.87 o 
   2  10   1        7.47        8.18      0.51 o 
  -6  11   1        0.07        0.71      0.46 o 
  -5  11   1       14.17       37.24     15.27 o 
  -4  11   1       38.52       33.25      2.00 o 
  -3  11   1      161.46      159.30      9.11 o 
  -2  11   1       10.75       11.72      1.09 o 
  -1  11   1        0.35       -0.04      0.92 o 
   0  11   1        1.75        2.02      0.53 o 
   1  11   1       19.84       27.11      0.85 o 
  -3  12   1       23.31       20.36      0.92 o 
  -2  12   1        2.47        1.37      0.77 o 
  -1  12   1       77.10       92.69      1.10 o 
   0 -12   2        5.81        6.77      0.68 o 
   1 -12   2       39.00       47.26      1.05 o 
   2 -12   2       45.05       55.43      1.16 o 
   3 -12   2       11.03        9.66      1.30 o 
   4 -12   2       16.76       28.20      9.96 o 
   5 -12   2        0.23       -0.26      0.67 o 
   6 -12   2        0.59       -0.03      0.51 o 
  -2 -11   2        0.90        0.64      0.55 o 
  -1 -11   2       61.66       81.46      6.44 o 
   0 -11   2       11.50       14.54      0.67 o 
   1 -11   2       39.25       37.10      0.70 o 
   2 -11   2       61.70       57.05      4.75 o 
   3 -11   2       19.88       22.48      2.05 o 
   4 -11   2       90.72       91.29      1.15 o 
   5 -11   2       68.42      107.23     34.03 o 
   6 -11   2       12.62       12.50      0.82 o 
   7 -11   2        3.77        4.29      0.48 o 
  -3 -10   2       42.10       67.23      5.60 o 
  -2 -10   2        8.71       12.43      0.97 o 
  -1 -10   2        4.74        4.11      0.59 o 
   0 -10   2        3.64       12.91      1.21 o 
   1 -10   2        0.11       -0.46      0.71 o 
   2 -10   2      144.87      150.14      8.73 o 
   3 -10   2       92.86       88.02      6.94 o 
   4 -10   2       17.53       17.62      1.02 o 
   5 -10   2       12.27       35.80     16.16 o 
   6 -10   2       19.99       17.11      0.72 o 
   7 -10   2       69.46       64.40      2.94 o 
   8 -10   2       27.09       19.83      0.63 o 
  -4  -9   2        1.77        1.88      0.46 o 
  -3  -9   2       10.74        7.93      2.62 o 
  -2  -9   2        1.43        2.01      0.62 o 
  -1  -9   2        0.70        3.89      0.75 o 
   0  -9   2       29.23       39.30      1.66 o 
   1  -9   2       15.96       24.66      2.91 o 
   2  -9   2       56.53       62.10      1.66 o 
   3  -9   2       22.90       25.55      0.93 o 
   4  -9   2      128.10      134.03      4.00 o 
   5  -9   2      134.86      136.31      7.05 o 
   6  -9   2        5.84        4.34      1.43 o 
   7  -9   2       25.81       26.14      0.80 o 
   8  -9   2        6.56        4.77      0.70 o 
  -5  -8   2        0.02       -0.14      0.47 o 
  -4  -8   2        0.01        1.06      0.88 o 
  -3  -8   2       99.31       94.47     18.40 o 
  -2  -8   2       73.66       70.34     13.94 o 
  -1  -8   2       72.51       90.49      6.36 o 
   0  -8   2       85.97      145.99      2.47 o 
   1  -8   2        0.80        1.04      1.41 o 
   2  -8   2       86.06       95.85      1.47 o 
   3  -8   2      383.72      444.07     13.16 o 
   4  -8   2       29.60       28.40      2.42 o 
   5  -8   2      130.89      141.99      9.43 o 
   6  -8   2       17.09       18.31      0.76 o 
   7  -8   2        6.50        3.67      0.77 o 
   8  -8   2       16.81       17.74      0.68 o 
  -5  -7   2       18.40       24.60      7.59 o 
  -4  -7   2        0.13       -0.23      0.69 o 
  -3  -7   2        0.44        0.07      1.06 o 
  -2  -7   2       35.46       32.17      4.49 o 
  -1  -7   2       23.94       26.77      1.33 o 
   0  -7   2      276.57      445.69    108.24 o 
   1  -7   2       13.90       23.67      4.63 o 
   2  -7   2      143.24      156.33     20.62 o 
   3  -7   2       97.08      103.76     10.07 o 
   4  -7   2       46.76       48.96      3.71 o 
   5  -7   2      255.81      259.29      2.98 o 
   6  -7   2      119.22      124.18      4.23 o 
   7  -7   2       73.28       76.62      2.19 o 
   8  -7   2       48.32       52.21      1.79 o 
   9  -7   2       15.07       10.24      0.41 o 
  -6  -6   2        4.03        7.61      0.90 o 
  -5  -6   2        2.98        1.75      1.11 o 
  -4  -6   2       19.98       19.60      4.80 o 
  -3  -6   2       17.98       21.42      1.41 o 
  -2  -6   2      141.61      189.57     20.58 o 
  -1  -6   2       49.92       79.01     20.63 o 
   0  -6   2       88.77      109.64     15.22 o 
   1  -6   2      146.17      166.58     14.40 o 
   2  -6   2       19.52       22.44      1.27 o 
   3  -6   2      986.02      919.18     92.74 o 
   4  -6   2      135.44      120.53      3.61 o 
   5  -6   2      116.10      117.89      4.05 o 
   6  -6   2       16.98       18.69      1.29 o 
   7  -6   2       56.66       59.88      1.71 o 
   8  -6   2       12.27       17.43      0.84 o 
   9  -6   2       12.27       12.70      1.45 o 
  -6  -5   2       33.36       28.50      1.27 o 
  -5  -5   2        0.47       -1.32      1.32 o 
  -4  -5   2       76.27       75.42     11.36 o 
  -3  -5   2        3.07        3.68      1.09 o 
  -2  -5   2        1.15        0.89      2.60 o 
  -1  -5   2       97.56      124.72     25.88 o 
   0  -5   2      399.68      533.88     61.96 o 
   1  -5   2     1911.44     1971.78    160.64 o 
   2  -5   2      139.73      146.90      4.27 o 
   3  -5   2        9.59        8.57      1.64 o 
   4  -5   2       45.50       43.42      2.48 o 
   5  -5   2       33.89       29.96      2.59 o 
   6  -5   2       19.85       16.61      1.23 o 
   7  -5   2       34.39       37.49      1.50 o 
   8  -5   2        9.75       11.05      1.14 o 
   9  -5   2        0.01        0.82      0.70 o 
  -7  -4   2       10.57       10.34      0.96 o 
  -6  -4   2        0.05       -0.70      0.70 o 
  -5  -4   2       11.66        9.28      1.34 o 
  -4  -4   2       86.99       96.25     12.54 o 
  -3  -4   2      499.18      548.64      7.91 o 
  -2  -4   2      823.14      793.43      8.15 o 
  -1  -4   2     4900.70     4109.88     14.58 o 
   0  -4   2       39.27       47.86      8.13 o 
   1  -4   2      564.87      498.93     18.04 o 
   2  -4   2      200.23      160.35      8.03 o 
   3  -4   2      101.39       99.78      2.55 o 
   4  -4   2      706.80      676.00      6.87 o 
   5  -4   2      119.91      129.58      3.83 o 
   6  -4   2        0.72       -1.01      2.13 o 
   7  -4   2       55.62       72.21      6.56 o 
   8  -4   2       14.75       15.55      0.74 o 
   9  -4   2       14.51       15.83      0.86 o 
  -7  -3   2       23.45       19.63      1.30 o 
  -6  -3   2       91.29       81.98      2.07 o 
  -5  -3   2        9.82        5.86      0.88 o 
  -4  -3   2      266.96      263.04      6.06 o 
  -3  -3   2       34.31       32.77      2.75 o 
  -2  -3   2      147.13      158.29      3.56 o 
  -1  -3   2      155.79      121.02      2.41 o 
   0  -3   2      167.41      177.83      1.50 o 
   1  -3   2     3144.24     2468.40     47.83 o 
   2  -3   2     1776.06     1532.23     16.30 o 
   3  -3   2      262.26      247.64      6.60 o 
   4  -3   2       67.32       77.46      7.21 o 
   5  -3   2      671.78      611.51      7.06 o 
   6  -3   2       24.28       27.25      1.74 o 
   7  -3   2      121.34      122.58      5.06 o 
   8  -3   2       59.71       59.42      1.42 o 
   9  -3   2        5.89        4.58      0.57 o 
  -8  -2   2       18.26       16.73      2.18 o 
  -7  -2   2       10.53        6.97      0.79 o 
  -6  -2   2      131.80      118.23      7.34 o 
  -5  -2   2        4.80        2.57      0.95 o 
  -4  -2   2       50.99       59.18      3.54 o 
  -3  -2   2       36.09       48.02      2.62 o 
  -2  -2   2      131.18      132.25      2.79 o 
  -1  -2   2     3893.21     3161.75      8.84 o 
   0  -2   2     2228.67     2208.78    117.64 o 
   1  -2   2     1088.39      848.16     39.80 o 
   2  -2   2      110.62      100.08      1.44 o 
   3  -2   2      111.54      122.93      3.67 o 
   4  -2   2      493.56      498.20      4.28 o 
   5  -2   2       12.09        3.66      2.37 o 
   6  -2   2      103.27      102.26      3.79 o 
   7  -2   2       54.50       44.46      1.55 o 
   8  -2   2        6.41        8.41      0.98 o 
   9  -2   2        7.44        7.02      0.51 o 
  -8  -1   2       13.42       12.35      3.16 o 
  -7  -1   2        4.78        2.79      1.09 o 
  -6  -1   2       65.08       59.70      4.98 o 
  -5  -1   2        2.96        1.76      2.37 o 
  -3  -1   2      199.13      201.54      3.73 o 
  -2  -1   2        9.82        9.36      1.34 o 
   1  -1   2        1.97        4.41      0.68 o 
   2  -1   2     2638.56     2560.08      9.77 o 
   3  -1   2       76.22       82.48      1.86 o 
   4  -1   2        2.37        1.11      1.87 o 
   5  -1   2      257.86      267.58      4.42 o 
   6  -1   2      170.30      148.17     10.85 o 
   7  -1   2      151.20      135.14      2.23 o 
   8  -1   2      110.47      104.45      1.66 o 
   9  -1   2        1.03        0.92      0.42 o 
  -8   0   2       25.19       25.10      2.05 o 
  -7   0   2        0.42       -0.03      1.08 o 
  -6   0   2       98.74       75.25      1.95 o 
  -5   0   2       95.42       71.71      3.40 o 
  -4   0   2      661.99      649.01      4.34 o 
  -3   0   2       46.11       49.77      4.40 o 
  -2   0   2     4413.12     5215.36     11.46 o 
  -1   0   2        5.49        7.10      0.43 o 
   0   0   2     1500.79     1329.70      4.12 o 
   2   0   2       84.50      157.60      5.44 o 
   3   0   2      121.68      116.09      3.36 o 
   4   0   2       59.59       59.19      3.04 o 
   5   0   2      211.00      189.82      5.34 o 
   6   0   2       25.07       25.17      3.34 o 
   7   0   2        0.60        0.06      1.00 o 
   8   0   2       18.40       17.51      0.93 o 
  -9   1   2        0.09       -0.40      0.56 o 
  -8   1   2       42.78       39.54      1.76 o 
  -7   1   2       17.26       13.69      1.28 o 
  -6   1   2       15.91       12.34      1.87 o 
  -5   1   2      182.94      173.08      3.91 o 
  -4   1   2       69.36      113.39     26.78 o 
  -3   1   2        2.28       14.12      8.24 o 
  -2   1   2     5249.60     7116.40    350.18 o 
  -1   1   2     5685.00     4987.82     33.71 o 
   0   1   2       20.68       18.42      0.92 o 
   1   1   2     1865.70     2201.50      8.84 o 
   2   1   2     1837.17     1815.95     50.81 o 
   3   1   2     1275.64     1256.80     10.35 o 
   4   1   2       14.43       15.14      2.52 o 
   5   1   2       90.49       92.12      8.09 o 
   6   1   2       46.66       44.05      6.86 o 
   7   1   2        1.25        1.47      0.96 o 
   8   1   2        9.36        7.25      0.73 o 
  -9   2   2       25.98       20.05      1.26 o 
  -8   2   2       17.46       16.20      0.89 o 
  -7   2   2      216.54      215.92      8.33 o 
  -6   2   2        1.35       -0.09      1.62 o 
  -5   2   2      156.72      164.38      3.83 o 
  -4   2   2      916.31     1158.94    130.29 o 
  -3   2   2      246.59      247.29      3.20 o 
  -2   2   2     1748.27     1529.70     84.66 o 
  -1   2   2     3478.98     2619.50    136.11 o 
   0   2   2     2003.78     1600.40      6.36 o 
   1   2   2      433.05      346.03      2.28 o 
   2   2   2       16.08       16.63      2.06 o 
   3   2   2      257.05      284.64      5.90 o 
   4   2   2      388.86      381.93      7.33 o 
   5   2   2      120.53      123.46      8.25 o 
   6   2   2        7.51        5.30      1.15 o 
   7   2   2        0.01       -0.08      0.63 o 
   8   2   2       13.98       14.86      0.54 o 
  -9   3   2        0.26       -0.31      0.70 o 
  -8   3   2       33.64       43.93      2.60 o 
  -7   3   2       13.21       11.03      1.39 o 
  -6   3   2      236.68      303.11     27.60 o 
  -5   3   2      371.36      369.20      5.41 o 
  -4   3   2       29.36       20.95      1.68 o 
  -3   3   2     1680.62     1625.08     15.82 o 
  -2   3   2     3946.99     3297.20     83.70 o 
  -1   3   2       34.24       39.35      2.14 o 
   0   3   2        4.74       35.68     21.38 o 
   1   3   2      646.89      602.93     54.20 o 
   2   3   2      233.48      219.48      4.70 o 
   3   3   2      736.17      687.34      9.46 o 
   4   3   2       95.83      104.20     10.08 o 
   5   3   2       21.16       25.89      2.39 o 
   6   3   2      200.43      158.78      2.10 o 
   7   3   2       39.42       41.38      5.13 o 
  -9   4   2        5.41        4.25      0.80 o 
  -8   4   2       14.32       16.41      1.86 o 
  -7   4   2      173.01      204.97      9.66 o 
  -6   4   2        5.15       50.21      4.41 o 
  -5   4   2      464.25      475.93      6.30 o 
  -4   4   2      121.02      104.28      2.88 o 
  -3   4   2     1295.17     1208.81     38.44 o 
  -2   4   2     1021.31      947.99     69.92 o 
  -1   4   2        3.22       21.54      5.90 o 
   0   4   2      157.56      154.60      3.14 o 
   1   4   2      873.90      798.79      8.01 o 
   2   4   2       29.19       41.40      3.11 o 
   3   4   2      745.80      701.03     10.26 o 
   4   4   2     1605.81     1728.82    129.40 o 
   5   4   2        9.85        8.73      1.44 o 
   6   4   2       60.34       53.58      3.07 o 
  -9   5   2        6.99        7.84      0.82 o 
  -8   5   2       35.60       48.13      4.99 o 
  -7   5   2       61.70       77.80      3.39 o 
  -6   5   2        9.21        7.51      0.71 o 
  -5   5   2       34.53       30.63      2.49 o 
  -4   5   2        2.03        0.70      1.69 o 
  -3   5   2        0.82        2.25      1.21 o 
  -2   5   2      726.99      654.62     44.91 o 
  -1   5   2      855.58      768.45     74.69 o 
   0   5   2      131.39      120.69      3.37 o 
   1   5   2      221.92      195.79      4.76 o 
   2   5   2      845.02      782.60     10.35 o 
   3   5   2        0.05        2.16      0.82 o 
   4   5   2      195.26      214.59      2.74 o 
   5   5   2       20.85       19.06      1.14 o 
   6   5   2        0.35        0.55      0.82 o 
  -9   6   2       28.03       28.36      0.85 o 
  -8   6   2       34.95       35.55      2.04 o 
  -7   6   2        5.25        7.01      0.82 o 
  -6   6   2      217.02      209.06      7.86 o 
  -5   6   2        6.41        6.51      1.68 o 
  -4   6   2      709.62      658.32      8.02 o 
  -3   6   2      274.40      283.39     14.93 o 
  -2   6   2        2.17       -2.09      2.27 o 
  -1   6   2       15.63       17.17      2.52 o 
   0   6   2       24.09       21.98      3.45 o 
   1   6   2      206.64      238.81     40.24 o 
   2   6   2      874.80      984.13     80.64 o 
   3   6   2       32.86       34.95      1.00 o 
   4   6   2        8.82       12.84      1.10 o 
   5   6   2       76.34       78.38     15.17 o 
  -8   7   2       28.70       33.36      2.16 o 
  -7   7   2        0.17        1.35      0.66 o 
  -6   7   2        1.76        1.57      0.69 o 
  -5   7   2      114.48      102.40      3.55 o 
  -4   7   2       93.68       91.23      1.29 o 
  -3   7   2      137.22      132.42      2.37 o 
  -2   7   2       21.05       25.01      3.14 o 
  -1   7   2      346.48      376.04      8.53 o 
   0   7   2      134.41      162.58      4.46 o 
   1   7   2      100.48      113.63      5.54 o 
   2   7   2       76.00       87.78      1.98 o 
   3   7   2      164.18      190.62     13.75 o 
   4   7   2        8.59       10.99      1.54 o 
   5   7   2        0.97        1.31      0.48 o 
  -8   8   2        4.04        3.35      0.87 o 
  -7   8   2        7.01        7.24      1.64 o 
  -6   8   2       78.97       69.27      1.67 o 
  -5   8   2        5.49        5.85      1.51 o 
  -4   8   2       15.57       16.66      0.72 o 
  -3   8   2       90.92       78.28      2.14 o 
  -2   8   2        9.37       12.50      0.86 o 
  -1   8   2       55.38       53.39      0.91 o 
   0   8   2        2.88        3.80      0.92 o 
   1   8   2       10.98       15.29      1.42 o 
   2   8   2        0.13       -0.13      0.71 o 
   3   8   2        2.50        2.76      0.63 o 
   4   8   2        3.51        5.53      0.94 o 
  -7   9   2       23.47       23.93      1.21 o 
  -6   9   2        3.75        3.39      0.58 o 
  -5   9   2        0.29        8.07      5.96 o 
  -4   9   2        6.61        8.18      1.22 o 
  -3   9   2       65.33       59.29      1.05 o 
  -2   9   2       47.21       49.36      0.99 o 
  -1   9   2        4.93        3.69      0.65 o 
   0   9   2        6.30        5.80      0.82 o 
   1   9   2        2.27        4.69      1.02 o 
   2   9   2        0.06        0.10      0.59 o 
   3   9   2       69.01       97.72      8.90 o 
  -7  10   2        6.65        5.92      0.80 o 
  -6  10   2        0.32        0.52      0.81 o 
  -5  10   2       32.60       43.89      8.22 o 
  -4  10   2        0.60       -0.14      0.97 o 
  -3  10   2       10.44       10.49      0.70 o 
  -2  10   2       24.20       18.69      0.86 o 
  -1  10   2        2.88        2.21      0.66 o 
   0  10   2       47.25       56.40      4.80 o 
   1  10   2      102.31      116.01     10.28 o 
   2  10   2        9.74       11.43      0.48 o 
  -6  11   2        0.48        1.36      0.72 o 
  -5  11   2        3.09       53.65     27.30 o 
  -4  11   2        0.05       -0.48      0.95 o 
  -3  11   2       13.94       12.05      1.08 o 
  -2  11   2       82.57       86.90      1.48 o 
  -1  11   2       84.66       97.41      1.44 o 
   0  11   2       10.12       13.64      0.86 o 
  -4  12   2       35.98       58.01      0.83 o 
  -3  12   2       10.86       11.60      0.72 o 
   0 -12   3       17.43       23.47      0.71 o 
   1 -12   3        0.49        1.38      0.47 o 
   2 -12   3       11.66       17.04      0.59 o 
   3 -12   3       76.78       79.34      3.98 o 
   4 -12   3        0.00       38.81     21.51 o 
   5 -12   3       30.07       29.00      0.86 o 
   6 -12   3        1.60        1.02      0.54 o 
  -2 -11   3       14.39       20.70      0.74 o 
  -1 -11   3       11.24       16.23      1.59 o 
   0 -11   3        1.34        0.08      0.58 o 
   1 -11   3        3.29        7.79      0.90 o 
   2 -11   3       33.78       32.21      1.75 o 
   3 -11   3        0.39        0.72      0.88 o 
   4 -11   3        4.01        5.88      1.44 o 
   5 -11   3        4.19        4.03      0.87 o 
   6 -11   3        1.76        1.23      0.48 o 
   7 -11   3        9.69        6.71      0.68 o 
  -3 -10   3        0.11       -0.35      0.47 o 
  -2 -10   3       37.50       39.38      3.18 o 
  -1 -10   3        2.54        1.31      0.92 o 
   0 -10   3       38.63       43.91      4.12 o 
   1 -10   3        2.58        0.79      0.94 o 
   2 -10   3        0.00       -0.61      0.61 o 
   3 -10   3       45.81       56.37      4.78 o 
   4 -10   3      118.64      124.50      4.14 o 
   5 -10   3        2.70       71.14     35.27 o 
   6 -10   3       63.90       58.37      2.91 o 
   7 -10   3        3.71        2.89      0.53 o 
   8 -10   3       12.00        9.33      0.55 o 
  -4  -9   3       51.00       68.19     12.90 o 
  -3  -9   3        4.17        8.34      3.75 o 
  -2  -9   3       12.43       15.95      1.29 o 
  -1  -9   3       56.44       64.60      3.99 o 
   0  -9   3       64.63       86.18      1.96 o 
   1  -9   3      114.61      137.73      9.09 o 
   2  -9   3      190.20      199.63      7.37 o 
   3  -9   3        4.00        1.26      1.21 o 
   4  -9   3        1.11        0.66      2.37 o 
   5  -9   3       29.53       66.06     28.27 o 
   6  -9   3       95.01       99.58      4.92 o 
   7  -9   3       40.23       44.52      1.59 o 
   8  -9   3        0.53        0.06      0.67 o 
  -5  -8   3        5.08        3.24      0.74 o 
  -4  -8   3       13.66       18.34      2.78 o 
  -3  -8   3        1.00        0.45      0.77 o 
  -2  -8   3        1.43        0.35      1.46 o 
  -1  -8   3      226.25      274.35     12.83 o 
   0  -8   3        8.86        7.81      1.50 o 
   1  -8   3       84.50      135.85     11.06 o 
   2  -8   3        8.01        4.44      1.13 o 
   3  -8   3       18.49       18.87      0.97 o 
   4  -8   3      186.76      191.73      1.91 o 
   5  -8   3       26.39       71.44     29.36 o 
   6  -8   3       89.76       90.09      4.18 o 
   7  -8   3       62.78       72.81      3.26 o 
   8  -8   3        1.22        0.44      0.56 o 
  -5  -7   3        1.01        2.35      0.92 o 
  -4  -7   3       81.11       59.85      1.61 o 
  -3  -7   3      370.43      317.65     45.01 o 
  -2  -7   3        5.29        2.35      0.91 o 
  -1  -7   3       20.40       23.49      3.76 o 
   0  -7   3        2.40        1.41      2.60 o 
   1  -7   3       27.79       30.72      4.42 o 
   2  -7   3      206.29      174.93      4.73 o 
   3  -7   3       72.91       80.75     12.02 o 
   4  -7   3      105.56       97.34      3.58 o 
   5  -7   3      130.71      154.09      2.10 o 
   6  -7   3       52.54       51.65      1.95 o 
   7  -7   3       61.72       61.06      2.17 o 
   8  -7   3       22.35       23.85      1.55 o 
   9  -7   3        2.94        2.49      0.47 o 
  -6  -6   3       43.34       34.47      1.13 o 
  -5  -6   3        3.68        2.49      1.12 o 
  -4  -6   3       15.89       13.37      2.90 o 
  -3  -6   3       10.86        8.97      0.96 o 
  -2  -6   3        0.14       -0.55      2.91 o 
  -1  -6   3      361.71      353.45      6.50 o 
   0  -6   3      265.93      352.68     74.98 o 
   1  -6   3      248.93      292.42     36.01 o 
   2  -6   3      194.72      186.11     29.62 o 
   3  -6   3      234.99      246.24     37.95 o 
   4  -6   3      105.79       88.04      3.18 o 
   5  -6   3      477.68      491.22     17.32 o 
   6  -6   3        7.44        9.39      1.21 o 
   7  -6   3       42.05       44.42      1.57 o 
   8  -6   3        3.09        3.75      0.71 o 
   9  -6   3        0.15       -0.38      0.38 o 
  -6  -5   3       16.37        9.59      1.16 o 
  -5  -5   3        6.08        2.04      1.34 o 
  -4  -5   3       73.01       69.17      9.48 o 
  -3  -5   3      248.71      262.19     22.42 o 
  -2  -5   3       77.48       61.10      3.51 o 
  -1  -5   3        8.17       15.84      5.44 o 
   0  -5   3       26.43       40.08      5.09 o 
   1  -5   3      307.47      301.46     27.48 o 
   2  -5   3      421.23      392.13     16.61 o 
   3  -5   3       11.12       11.36      1.14 o 
   4  -5   3        0.24        2.24      1.57 o 
   5  -5   3       34.48       30.51      2.49 o 
   6  -5   3        2.17        2.27      2.55 o 
   7  -5   3      148.44      148.04      2.24 o 
   8  -5   3       86.27       90.84      1.65 o 
   9  -5   3        8.75        8.04      0.72 o 
  -7  -4   3        2.62        2.29      0.91 o 
  -6  -4   3       20.20       17.19      0.86 o 
  -5  -4   3       47.25       41.52      1.14 o 
  -4  -4   3        1.86        1.16      0.98 o 
  -3  -4   3       33.59       39.74      3.37 o 
  -2  -4   3        7.97        1.36      2.25 o 
  -1  -4   3      530.67      637.12    118.86 o 
   0  -4   3      861.47      955.83     95.82 o 
   1  -4   3      246.53      224.34      5.41 o 
   2  -4   3      283.77      227.89      2.00 o 
   3  -4   3      304.76      326.46      6.52 o 
   4  -4   3       73.85       86.73      2.89 o 
   5  -4   3      955.19      927.29      9.18 o 
   6  -4   3      187.75      176.17      4.80 o 
   7  -4   3        8.26        6.88      0.83 o 
   8  -4   3        5.60        7.80      0.73 o 
   9  -4   3        5.34        8.26      0.73 o 
  -7  -3   3       11.26        8.17      0.70 o 
  -6  -3   3       93.69       79.52      1.61 o 
  -5  -3   3        1.59        0.44      0.85 o 
  -4  -3   3      102.09      102.11      4.45 o 
  -3  -3   3      304.36      299.09      5.53 o 
  -2  -3   3      814.55      708.21      6.79 o 
  -1  -3   3      172.51      143.65      2.65 o 
   0  -3   3     1024.70     1032.71     20.95 o 
   1  -3   3       59.86       73.42      9.57 o 
   2  -3   3      140.24      112.00      1.49 o 
   3  -3   3     2750.76     2573.31     71.03 o 
   4  -3   3     1345.78     1443.01    139.31 o 
   5  -3   3        8.36        6.74      2.19 o 
   6  -3   3        0.14       -0.16      1.29 o 
   7  -3   3        7.32        8.43      0.82 o 
   8  -3   3       71.94       76.65      1.45 o 
   9  -3   3       16.17       17.93      0.58 o 
  -8  -2   3        2.11        2.79      1.14 o 
  -7  -2   3        5.52        2.90      0.78 o 
  -6  -2   3        7.12        4.33      0.89 o 
  -5  -2   3      374.22      379.78     20.82 o 
  -4  -2   3        8.71        9.68      2.60 o 
  -3  -2   3     1342.09     1385.37      9.92 o 
  -2  -2   3      240.72      232.03      3.53 o 
  -1  -2   3      924.79      808.84      4.88 o 
   0  -2   3     3611.10     3974.61      9.16 o 
   1  -2   3     4479.25     3603.12    141.24 o 
   2  -2   3       13.03       50.66      1.90 o 
   3  -2   3      537.40      537.68     15.23 o 
   4  -2   3       26.73       23.41      3.94 o 
   5  -2   3       41.62       31.09      2.84 o 
   6  -2   3      468.26      458.13     12.83 o 
   7  -2   3       60.77       56.37      1.63 o 
   8  -2   3        5.56        6.70      0.91 o 
  -8  -1   3       28.22       25.95      2.05 o 
  -7  -1   3      118.09       96.13      1.89 o 
  -6  -1   3       14.68       10.71      0.94 o 
  -5  -1   3       79.35       73.77      2.64 o 
  -4  -1   3      130.50      141.01     26.62 o 
  -3  -1   3        0.86        3.00      0.98 o 
  -2  -1   3      230.99      228.36      3.02 o 
  -1  -1   3      295.86      689.01    477.06 o 
   0  -1   3       80.05      100.21     14.25 o 
   1  -1   3      628.01      834.21     77.93 o 
   2  -1   3      603.36      517.59      4.99 o 
   3  -1   3     4268.90     4130.05     19.95 o 
   4  -1   3     1617.70     1595.89     11.75 o 
   5  -1   3        0.47        1.32      3.24 o 
   6  -1   3       68.89       76.20      7.68 o 
   7  -1   3        0.15       20.31      1.24 o 
   8  -1   3        2.81        5.02      0.54 o 
  -8   0   3       12.46       11.26      1.06 o 
  -7   0   3        3.32        2.39      1.12 o 
  -6   0   3      109.07       98.50      1.98 o 
  -5   0   3       12.79        5.54      1.95 o 
  -4   0   3       93.03       89.57     17.28 o 
  -3   0   3      230.21      330.44      5.81 o 
  -2   0   3      415.68      444.46     31.15 o 
  -1   0   3     1071.06     1080.44     63.43 o 
   0   0   3     1382.22     1514.59    236.68 o 
   1   0   3     5041.98     3912.02     11.66 o 
   2   0   3     1339.32     1237.50     71.50 o 
   3   0   3       39.55       50.56      3.92 o 
   4   0   3      448.43      517.39      7.59 o 
   5   0   3        9.69       15.82      3.60 o 
   6   0   3       17.78       17.68      1.11 o 
   7   0   3      109.84      101.75      1.89 o 
   8   0   3        1.02        1.37      0.71 o 
  -8   1   3        2.59       -0.06      1.30 o 
  -7   1   3       15.48       14.53      1.28 o 
  -6   1   3       81.57       75.88      3.05 o 
  -5   1   3       87.10      111.66      3.29 o 
  -4   1   3       37.43       70.76      6.98 o 
  -3   1   3      275.07      397.41     29.16 o 
  -2   1   3      984.83     1121.25     60.61 o 
   0   1   3        0.50        6.36      1.80 o 
   1   1   3      231.93      230.21      5.63 o 
   2   1   3      747.29      767.54      7.12 o 
   3   1   3      445.28      449.24      6.76 o 
   4   1   3      499.54      442.69      7.96 o 
   5   1   3       26.97       22.35      2.66 o 
   6   1   3      162.53      168.44     25.70 o 
   7   1   3        1.10        1.94      0.88 o 
   8   1   3        0.63        2.44      0.60 o 
  -9   2   3        7.33        8.21      0.74 o 
  -8   2   3        4.11       11.38      1.56 o 
  -7   2   3        2.56        1.43      0.87 o 
  -6   2   3      428.91      436.84     66.85 o 
  -5   2   3      191.74      253.24      4.63 o 
  -4   2   3     1512.25     1958.69     10.14 o 
  -3   2   3       81.12      480.85    297.30 o 
  -2   2   3      444.78      578.45     26.00 o 
  -1   2   3        8.04       42.55      7.18 o 
   0   2   3      199.92      151.48      4.07 o 
   1   2   3      487.60      378.80     21.46 o 
   2   2   3      745.75      646.25      7.54 o 
   3   2   3        3.06        3.26      2.15 o 
   4   2   3        9.47        9.01      3.28 o 
   5   2   3        2.29        2.80      0.90 o 
   6   2   3        0.11        1.10      0.71 o 
   7   2   3       17.76       19.41      2.45 o 
  -9   3   3        2.07       -0.34      0.50 o 
  -8   3   3       97.94      115.00     11.29 o 
  -7   3   3       31.92       38.79      2.85 o 
  -6   3   3      200.41      231.09     20.47 o 
  -5   3   3      103.92      191.28      4.14 o 
  -4   3   3      830.78      733.88    161.35 o 
  -3   3   3      176.77      154.35     13.38 o 
  -2   3   3     1363.61     1149.93     34.44 o 
  -1   3   3      102.99      106.18     15.06 o 
   0   3   3       20.18       34.53      1.82 o 
   1   3   3       73.61       75.21      2.90 o 
   2   3   3      130.45      132.92      4.24 o 
   3   3   3       31.32       27.34      3.19 o 
   4   3   3       66.24       67.53      6.73 o 
   5   3   3        6.66        7.50      1.00 o 
   6   3   3        2.95        3.03      0.94 o 
   7   3   3        3.53        2.15      0.91 o 
  -9   4   3       16.26       22.15      2.88 o 
  -8   4   3       52.22       72.24      3.32 o 
  -7   4   3        3.24        4.23      0.80 o 
  -6   4   3       28.27       39.11      3.31 o 
  -5   4   3       89.96       72.34      2.77 o 
  -4   4   3       79.87       75.16      2.67 o 
  -3   4   3     1482.19     1311.23     46.51 o 
  -2   4   3      123.03      120.26     10.83 o 
  -1   4   3        6.43        9.49      1.06 o 
   0   4   3      866.49      885.20      7.76 o 
   1   4   3      288.53      277.80      5.50 o 
   2   4   3       96.96       82.83      4.00 o 
   3   4   3      483.94      548.58     80.62 o 
   4   4   3        1.52        2.43      0.70 o 
   5   4   3        0.21       -0.54      0.55 o 
   6   4   3       10.69       11.14      2.27 o 
  -9   5   3        2.04        2.48      0.81 o 
  -8   5   3        0.40        0.92      0.79 o 
  -7   5   3       52.82       61.55      3.00 o 
  -6   5   3        6.29        5.51      0.66 o 
  -5   5   3        7.80        8.48      0.98 o 
  -4   5   3       17.21       14.57      2.16 o 
  -3   5   3      607.46      536.06     10.12 o 
  -2   5   3      966.00      919.85      8.84 o 
  -1   5   3       32.51       49.96      2.96 o 
   0   5   3      224.74      233.97      4.86 o 
   1   5   3       46.70       39.14      3.02 o 
   2   5   3      330.72      372.50     56.03 o 
   3   5   3      583.81      661.84     10.54 o 
   4   5   3        2.63        3.47      0.78 o 
   5   5   3       34.14       42.84      1.18 o 
   6   5   3       12.26       13.55      0.81 o 
  -8   6   3        5.32        5.71      1.32 o 
  -7   6   3       10.80       11.84      0.74 o 
  -6   6   3        6.01        5.18      0.71 o 
  -5   6   3        6.29        7.86      2.82 o 
  -4   6   3       62.42       47.73      1.50 o 
  -3   6   3       21.76       22.60      2.75 o 
  -2   6   3      499.39      477.75      7.37 o 
  -1   6   3       55.73       56.26      3.41 o 
   0   6   3      396.59      446.39     77.67 o 
   1   6   3       28.44       37.40      3.95 o 
   2   6   3      362.62      423.35     25.28 o 
   3   6   3       23.75       25.51      1.04 o 
   4   6   3        8.35        8.71      0.65 o 
   5   6   3        6.55        7.37      0.60 o 
  -8   7   3        3.30        2.03      0.69 o 
  -7   7   3       46.27       46.99      0.87 o 
  -6   7   3      126.61      111.06      1.77 o 
  -5   7   3      124.63      119.10      1.73 o 
  -4   7   3      344.06      314.43      9.53 o 
  -3   7   3       85.92       72.93      1.90 o 
  -2   7   3      686.25      645.83      8.18 o 
  -1   7   3        3.00        3.07      0.64 o 
   0   7   3      760.84     1001.88     47.40 o 
   1   7   3      242.24      262.26     12.17 o 
   2   7   3       10.36        9.31      0.93 o 
   3   7   3       17.43       22.23      0.62 o 
   4   7   3       51.57       62.08      5.29 o 
  -8   8   3        1.76        1.25      0.81 o 
  -7   8   3       13.04       16.93      1.26 o 
  -6   8   3       22.83       19.21      1.42 o 
  -5   8   3        9.49       10.19      3.48 o 
  -4   8   3      404.97      349.66     14.39 o 
  -3   8   3        6.39        5.99      1.14 o 
  -2   8   3      469.47      444.79      8.21 o 
  -1   8   3       55.55       64.92      1.37 o 
   0   8   3      198.01      225.93      9.45 o 
   1   8   3       10.00       14.56      1.23 o 
   2   8   3       68.41       69.96      3.94 o 
   3   8   3       16.67       13.74      0.69 o 
  -7   9   3       18.62       15.47      1.05 o 
  -6   9   3        8.61        7.78      1.29 o 
  -5   9   3       16.95       26.26      8.06 o 
  -4   9   3      120.90      104.23      3.06 o 
  -3   9   3        4.06        1.39      0.70 o 
  -2   9   3       25.23       20.38      0.99 o 
  -1   9   3       61.18       63.25      2.21 o 
   0   9   3       14.25       20.47      0.94 o 
   1   9   3      103.17      112.79      7.06 o 
   2   9   3        0.11       -0.51      0.53 o 
   3   9   3        6.98        7.28      0.53 o 
  -7  10   3        2.23        1.97      0.69 o 
  -6  10   3       11.30       10.90      1.01 o 
  -5  10   3        0.94       40.65     21.70 o 
  -4  10   3       10.38        9.91      1.42 o 
  -3  10   3      196.72      188.64      1.95 o 
  -2  10   3        3.78        3.39      1.12 o 
  -1  10   3       29.57       36.23      2.16 o 
   0  10   3        0.54        1.27      0.56 o 
   1  10   3       10.72       10.62      0.54 o 
  -6  11   3        9.72       10.27      0.70 o 
  -5  11   3       24.43       24.77      1.02 o 
  -4  11   3        0.64       15.50      0.87 o 
  -3  11   3        1.90       -0.16      0.92 o 
  -2  11   3        1.04        0.37      0.86 o 
  -1  11   3       20.25       25.68      0.94 o 
   0  11   3       40.34       56.30      0.90 o 
   0 -12   4        1.29        2.89      0.64 o 
   1 -12   4       47.02       54.35      0.95 o 
   2 -12   4      154.40      144.11      1.29 o 
   3 -12   4       11.74        8.62      0.76 o 
   4 -12   4        1.41        0.49      0.71 o 
   5 -12   4        1.10        1.13      0.67 o 
   6 -12   4       36.05       36.36      0.75 o 
  -2 -11   4       14.37       25.00      0.78 o 
  -1 -11   4       46.92       61.56      6.41 o 
   0 -11   4       30.05       30.93      3.76 o 
   1 -11   4        2.85        4.02      1.62 o 
   2 -11   4       56.21       59.67      3.20 o 
   3 -11   4       15.80       13.30      3.28 o 
   4 -11   4      114.20      103.43      1.62 o 
   5 -11   4       11.87       11.31      0.96 o 
   6 -11   4        2.24        2.46      0.45 o 
   7 -11   4        8.49        5.60      1.16 o 
  -3 -10   4       27.22       35.72      0.85 o 
  -2 -10   4        9.99       14.05      2.16 o 
  -1 -10   4        1.18        2.00      0.64 o 
   0 -10   4        4.40        2.16      0.73 o 
   1 -10   4      143.88      168.47     10.94 o 
   2 -10   4      125.71      133.60      6.95 o 
   3 -10   4        0.46       -0.70      0.91 o 
   4 -10   4        0.96        0.42      2.09 o 
   5 -10   4       44.13       40.09      1.92 o 
   6 -10   4        5.30        3.97      0.63 o 
   7 -10   4      100.45       98.10      7.16 o 
   8 -10   4        3.25        1.92      0.44 o 
  -4  -9   4        3.19        3.56      2.49 o 
  -3  -9   4       38.83       56.85      9.41 o 
  -2  -9   4        0.19        1.11      0.94 o 
  -1  -9   4      133.05      196.01      2.34 o 
   0  -9   4       55.26       89.94      1.91 o 
   1  -9   4       26.94       28.76      2.20 o 
   2  -9   4       21.90       26.03      0.86 o 
   3  -9   4      149.52      158.00      2.36 o 
   4  -9   4        0.13       -0.13      1.13 o 
   5  -9   4      321.66      324.05      2.09 o 
   6  -9   4       42.36       39.67      0.98 o 
   7  -9   4        1.13        1.53      0.64 o 
   8  -9   4       14.02       12.52      0.74 o 
  -5  -8   4       30.05       26.88      0.89 o 
  -4  -8   4        0.29        0.61      0.61 o 
  -3  -8   4       15.44       14.72      1.25 o 
  -2  -8   4        5.16        9.93      3.43 o 
  -1  -8   4        1.67       -0.19      1.34 o 
   0  -8   4       14.08       21.61      5.38 o 
   1  -8   4       29.49       32.82      4.79 o 
   2  -8   4       73.76       80.74      7.68 o 
   3  -8   4      116.48      113.09     17.50 o 
   4  -8   4        6.81       10.39      1.02 o 
   5  -8   4       34.52       29.05      1.00 o 
   6  -8   4       24.24       27.81      1.92 o 
   7  -8   4       29.75       29.44      0.87 o 
   8  -8   4       19.69       21.14      0.94 o 
  -5  -7   4        0.66       -1.01      1.01 o 
  -4  -7   4        1.63        1.81      1.12 o 
  -3  -7   4       81.53       67.30      1.92 o 
  -2  -7   4      125.31      133.61     16.45 o 
  -1  -7   4      111.82       98.63      4.70 o 
   0  -7   4      708.91      809.86      9.72 o 
   1  -7   4       12.70       16.81      3.04 o 
   2  -7   4        9.59        7.28      2.59 o 
   3  -7   4       13.59       13.89      1.74 o 
   4  -7   4        8.62        3.86      1.15 o 
   5  -7   4      139.52      156.15      4.10 o 
   6  -7   4      246.71      246.18     11.97 o 
   7  -7   4        0.86        1.01      0.74 o 
   8  -7   4        2.55        4.78      0.63 o 
  -6  -6   4        0.20       -0.54      0.90 o 
  -5  -6   4       60.80       50.78      1.50 o 
  -4  -6   4      234.20      185.34      2.67 o 
  -3  -6   4       27.45       35.37      5.46 o 
  -2  -6   4      229.56      244.70     17.43 o 
  -1  -6   4        7.79        9.42      2.78 o 
   0  -6   4        0.17        2.53      2.48 o 
   1  -6   4       66.26       55.58      3.27 o 
   2  -6   4       15.18       19.60      2.33 o 
   3  -6   4      149.14      167.94      9.33 o 
   4  -6   4        9.36       10.97      0.82 o 
   5  -6   4       19.85       24.10      1.59 o 
   6  -6   4       95.34       87.32      5.30 o 
   7  -6   4       27.79       31.06      1.37 o 
   8  -6   4       21.94       21.85      2.38 o 
   9  -6   4       18.51       19.25      0.61 o 
  -6  -5   4        7.25        4.03      1.12 o 
  -5  -5   4      142.61      120.21      2.21 o 
  -4  -5   4       13.44       14.69      1.58 o 
  -3  -5   4       17.47       15.12      2.59 o 
  -2  -5   4      114.63      103.43      4.26 o 
  -1  -5   4      175.73      182.43      4.48 o 
   0  -5   4       85.66       92.35      3.36 o 
   1  -5   4      458.51      418.27      5.65 o 
   2  -5   4      196.66      203.32     11.77 o 
   3  -5   4      534.67      659.51     14.83 o 
   4  -5   4       87.43       80.30      3.02 o 
   5  -5   4       39.31       42.40      6.21 o 
   6  -5   4      255.79      244.69      2.78 o 
   7  -5   4       81.52       84.66      1.87 o 
   8  -5   4        0.84        3.01      0.94 o 
   9  -5   4       13.89       17.69      0.66 o 
  -7  -4   4       19.99       16.42      1.04 o 
  -6  -4   4        3.36        1.87      0.72 o 
  -5  -4   4       16.33       13.74      0.98 o 
  -4  -4   4      149.50      156.86      5.42 o 
  -3  -4   4      108.87      122.95      4.74 o 
  -2  -4   4       98.66       78.35      3.44 o 
  -1  -4   4        2.50       12.77      2.08 o 
   0  -4   4      111.02      115.84      3.11 o 
   1  -4   4      749.64      670.62     22.86 o 
   2  -4   4       22.17        9.84      0.59 o 
   3  -4   4      390.88      356.29     17.04 o 
   4  -4   4       59.73       50.07      3.21 o 
   5  -4   4       27.37       28.81      2.57 o 
   6  -4   4       26.86       23.94      1.40 o 
   7  -4   4      121.21      124.56      4.71 o 
   8  -4   4        0.64        1.26      0.57 o 
   9  -4   4       62.92       71.26      0.91 o 
  -7  -3   4        3.83        2.73      0.66 o 
  -6  -3   4       31.63       43.42      2.89 o 
  -5  -3   4        0.83        0.55      0.85 o 
  -4  -3   4       39.46       34.64      3.50 o 
  -3  -3   4        8.17       13.52      2.69 o 
  -2  -3   4        9.11       14.51      2.08 o 
  -1  -3   4      317.66      288.33      3.95 o 
   0  -3   4      310.15      289.64      3.71 o 
   1  -3   4        6.97        9.60      0.41 o 
   2  -3   4      234.08      254.12     15.06 o 
   3  -3   4       65.19       69.43      3.00 o 
   4  -3   4        3.61        1.26      1.02 o 
   5  -3   4       17.76       10.92      2.11 o 
   6  -3   4       17.44       19.64      1.35 o 
   7  -3   4        9.87       12.94      1.17 o 
   8  -3   4        0.84        1.54      0.99 o 
  -8  -2   4       27.97       28.92      0.99 o 
  -7  -2   4        2.38        2.46      0.75 o 
  -6  -2   4       51.93       50.24      1.20 o 
  -5  -2   4        8.88        8.50      0.93 o 
  -4  -2   4       18.91       16.56      2.65 o 
  -3  -2   4      326.98      331.51     17.95 o 
  -2  -2   4      101.84       87.53      2.60 o 
  -1  -2   4       45.57       27.11      4.83 o 
   0  -2   4       38.73       35.90      0.59 o 
   1  -2   4      253.48      235.08      3.53 o 
   2  -2   4       16.02       26.11      1.14 o 
   3  -2   4      251.94      232.05      8.45 o 
   4  -2   4        2.39       -0.09      1.10 o 
   5  -2   4       30.21       35.95     10.11 o 
   6  -2   4        2.72        2.79      1.19 o 
   7  -2   4      101.22       97.25      6.35 o 
   8  -2   4       39.27       40.14      1.14 o 
  -8  -1   4       24.97       22.57      1.30 o 
  -7  -1   4       17.41       14.94      1.25 o 
  -6  -1   4      268.07      272.17     25.57 o 
  -5  -1   4        9.95        8.62      0.85 o 
  -4  -1   4      366.94      411.14     60.00 o 
  -3  -1   4       10.64        7.49      1.68 o 
  -2  -1   4     1035.87      885.07    122.92 o 
  -1  -1   4       68.98      137.25      2.08 o 
   0  -1   4     2039.42     2068.74     36.99 o 
   1  -1   4      556.29      585.72     34.14 o 
   2  -1   4     2085.10     1922.33     10.53 o 
   3  -1   4      306.55      279.25      8.35 o 
   4  -1   4       74.08       86.19      3.68 o 
   5  -1   4      672.58      596.52     65.31 o 
   6  -1   4      117.01      125.75      2.72 o 
   7  -1   4        2.33        2.03      1.04 o 
   8  -1   4        0.03       -0.02      0.70 o 
  -8   0   4       83.73       73.66      1.10 o 
  -7   0   4        2.14        1.12      1.06 o 
  -6   0   4       26.76       21.64      1.33 o 
  -4   0   4       23.64       34.52      4.54 o 
  -3   0   4      654.19      816.62     28.35 o 
  -2   0   4       39.48       34.97      0.86 o 
  -1   0   4      254.04      396.19     45.88 o 
   0   0   4      327.76      344.91     12.27 o 
   1   0   4      701.46      923.92    141.56 o 
   2   0   4     1348.92     1177.12      8.90 o 
   3   0   4     1681.04     1573.65     19.84 o 
   4   0   4        3.18       -0.41      2.52 o 
   5   0   4       45.09       49.78      5.19 o 
   6   0   4        2.25        1.76      0.77 o 
   7   0   4        5.28        6.63      0.89 o 
   8   0   4      120.22      126.52      1.36 o 
  -8   1   4        1.40        0.36      1.39 o 
  -7   1   4        3.77        5.82      1.16 o 
  -6   1   4       69.63       66.83      1.71 o 
  -5   1   4      125.16      171.23      3.92 o 
  -4   1   4       65.55       93.17      5.10 o 
  -3   1   4       21.01       34.47      3.42 o 
  -2   1   4      298.07      928.87     96.29 o 
  -1   1   4     1429.70     1201.81    215.18 o 
   0   1   4      694.66      636.37     16.13 o 
   1   1   4      447.94      378.85     17.05 o 
   2   1   4      273.38      251.37     13.37 o 
   3   1   4      130.59      160.88      4.74 o 
   4   1   4        0.21        2.50      2.59 o 
   5   1   4      149.23      150.27     31.17 o 
   6   1   4      309.32      316.75     37.30 o 
   7   1   4        2.77        2.32      0.87 o 
   8   1   4        0.90        1.11      0.46 o 
  -9   2   4        0.96       -0.70      0.70 o 
  -8   2   4       95.83      105.99      4.97 o 
  -7   2   4      176.20      207.93     14.39 o 
  -6   2   4        0.22        1.31      0.83 o 
  -5   2   4        4.16        2.54      1.75 o 
  -4   2   4       39.71       34.68      1.48 o 
  -3   2   4      224.04      270.85     16.90 o 
  -2   2   4      357.89      485.32     70.40 o 
   0   2   4      632.81      606.56     20.88 o 
   1   2   4      692.62      723.24      7.32 o 
   2   2   4       20.24       18.84      2.77 o 
   3   2   4      897.36      836.31     10.87 o 
   4   2   4      449.87      336.36     35.45 o 
   5   2   4       82.84       81.14     12.83 o 
   6   2   4       20.29       17.96      2.75 o 
   7   2   4        4.99        5.41      0.76 o 
  -9   3   4       12.03       12.27      0.81 o 
  -8   3   4        1.01        1.25      1.28 o 
  -7   3   4       28.95       39.16      4.00 o 
  -6   3   4        5.74       12.07      0.96 o 
  -5   3   4      546.36      650.07      6.96 o 
  -4   3   4      506.51      593.69     15.16 o 
  -3   3   4        7.78      293.56     66.26 o 
  -2   3   4      218.30      200.58      3.94 o 
  -1   3   4       23.05      155.89     46.63 o 
   0   3   4      106.89      117.71      3.14 o 
   1   3   4     1080.84      928.18      9.11 o 
   2   3   4      218.31      204.92      5.39 o 
   3   3   4        1.11       -3.29      3.29 o 
   4   3   4       12.98       22.24      2.78 o 
   5   3   4       68.60       76.67      6.35 o 
   6   3   4       72.67       66.56      1.40 o 
   7   3   4       18.73       18.63      0.57 o 
  -9   4   4        2.43        4.07      1.53 o 
  -8   4   4       48.18       71.71      1.17 o 
  -7   4   4      211.72      292.46     16.20 o 
  -6   4   4        1.76        0.61      0.81 o 
  -5   4   4        2.22        2.42      0.64 o 
  -4   4   4        6.85       19.13      2.16 o 
  -3   4   4        6.57       10.05      1.56 o 
  -2   4   4        7.19        1.83      1.77 o 
   0   4   4      203.26      192.39      4.18 o 
   1   4   4        4.43        1.48      2.18 o 
   2   4   4       17.69        5.30      3.02 o 
   3   4   4       27.22       24.47      3.00 o 
   4   4   4      206.91      206.84     24.37 o 
   5   4   4       10.32       11.85      0.90 o 
   6   4   4       41.92       36.68      4.09 o 
  -9   5   4       58.36       74.76      1.05 o 
  -8   5   4        8.57        9.84      0.87 o 
  -7   5   4       26.88       30.82      3.73 o 
  -6   5   4       69.00       65.54     16.31 o 
  -5   5   4        2.47        4.41      1.27 o 
  -4   5   4     1036.25      920.37      9.12 o 
  -3   5   4       52.91       47.99      1.91 o 
  -2   5   4      171.73      155.93      4.24 o 
  -1   5   4        5.62        7.27      2.33 o 
   0   5   4        6.19        2.70      2.22 o 
   1   5   4      170.64      160.67      5.06 o 
   2   5   4     1199.47     1189.87     84.16 o 
   3   5   4       66.53       68.32      1.30 o 
   4   5   4       35.49       39.39      1.08 o 
   5   5   4        3.52        3.91      0.74 o 
   6   5   4       23.78       28.47      0.75 o 
  -8   6   4       19.74       18.70      0.79 o 
  -7   6   4        7.52       10.83      1.06 o 
  -6   6   4       16.47       18.00      0.78 o 
  -5   6   4       34.15       30.57      2.53 o 
  -4   6   4       70.32       60.79      2.41 o 
  -3   6   4       19.85       19.34      1.34 o 
  -2   6   4       26.20       24.00      3.04 o 
  -1   6   4      211.31      213.94      2.94 o 
   0   6   4      267.31      333.10     10.10 o 
   1   6   4        1.55       -0.43      1.88 o 
   2   6   4       73.77       78.04      1.33 o 
   3   6   4       54.11       59.03      1.10 o 
   4   6   4       74.35       93.57      4.96 o 
   5   6   4       28.84       38.92      7.61 o 
  -8   7   4        6.66        7.27      0.99 o 
  -7   7   4       13.83       14.50      1.43 o 
  -6   7   4        1.51        1.72      0.84 o 
  -5   7   4       12.70       19.52      6.55 o 
  -4   7   4      110.97       96.96      7.02 o 
  -3   7   4      183.67      160.79      5.52 o 
  -2   7   4       32.02       32.82      0.79 o 
  -1   7   4        7.61        6.58      0.84 o 
   0   7   4       62.35       65.16      4.81 o 
   1   7   4      145.09      143.59     10.55 o 
   2   7   4       49.43       55.69      3.06 o 
   3   7   4       28.07       30.24      1.47 o 
   4   7   4        0.01       -0.05      0.46 o 
  -8   8   4       15.10       10.93      0.81 o 
  -7   8   4       11.65        9.60      1.23 o 
  -6   8   4       28.00       27.72      1.56 o 
  -5   8   4       75.63       64.55      3.43 o 
  -4   8   4        0.16        0.88      0.86 o 
  -3   8   4        1.59        0.10      0.73 o 
  -2   8   4       59.89       59.50      1.36 o 
  -1   8   4       86.40       84.61      3.61 o 
   0   8   4       36.71       41.23      2.61 o 
   1   8   4      135.18      139.00     10.66 o 
   2   8   4        5.55        6.95      0.67 o 
   3   8   4        5.54        6.70      0.77 o 
  -7   9   4       13.21       12.50      0.96 o 
  -6   9   4       60.16       55.62      1.55 o 
  -5   9   4        4.83       28.69     14.46 o 
  -4   9   4       40.56       28.02      2.87 o 
  -3   9   4       32.12       28.41      1.06 o 
  -2   9   4        7.37        4.45      0.67 o 
  -1   9   4        1.29        5.47      0.79 o 
   0   9   4        0.09        0.24      0.72 o 
   1   9   4       11.68       10.02      0.92 o 
   2   9   4        6.48        8.83      0.52 o 
  -7  10   4        0.27        0.08      0.53 o 
  -6  10   4       58.68       53.08      1.24 o 
  -5  10   4        8.14        6.63      1.10 o 
  -4  10   4       41.89       38.68      1.94 o 
  -3  10   4        0.00       -0.83      2.16 o 
  -2  10   4       87.27       83.43      1.55 o 
  -1  10   4        0.61        0.10      0.57 o 
   0  10   4       87.71      110.30     10.56 o 
   1  10   4       13.48       17.89      0.64 o 
  -4  11   4       83.68       93.04      1.02 o 
  -3  11   4        2.20        4.26      0.71 o 
  -2  11   4        1.24       -0.72      0.72 o 
   0 -12   5        2.05        2.00      0.65 o 
   1 -12   5        6.32        7.23      0.74 o 
   3 -12   5       16.61       20.41      0.83 o 
   4 -12   5        0.73        0.03      0.67 o 
   5 -12   5       41.85       40.24      0.91 o 
   6 -12   5       22.43       20.25      0.64 o 
  -2 -11   5        0.95       -0.26      0.64 o 
  -1 -11   5        0.68        1.07      0.73 o 
   0 -11   5       58.81       64.07      1.22 o 
   1 -11   5       84.55       82.38      1.39 o 
   2 -11   5       39.92       42.58      1.19 o 
   3 -11   5        0.89        1.60      0.84 o 
   4 -11   5       15.88       13.12      0.97 o 
   5 -11   5       27.27       24.99      1.03 o 
   6 -11   5        2.62        3.10      0.70 o 
   7 -11   5        0.95        0.04      0.46 o 
  -3 -10   5       20.79       28.05      0.81 o 
  -2 -10   5       76.57       80.28      1.30 o 
  -1 -10   5       17.67       17.43      1.07 o 
   0 -10   5       34.57       36.52      1.28 o 
   1 -10   5       23.77       26.00      1.20 o 
   2 -10   5       76.01       72.56      2.57 o 
   3 -10   5       52.53       51.34      1.46 o 
   4 -10   5        2.96        1.36      1.04 o 
   5 -10   5        1.67        0.50      0.62 o 
   6 -10   5        4.26        4.00      0.75 o 
   7 -10   5        4.02        2.97      0.49 o 
  -3  -9   5        1.10       -0.64      1.27 o 
  -2  -9   5       17.19       14.42      2.14 o 
  -1  -9   5       24.48       26.64      1.34 o 
   0  -9   5       96.49      116.01      2.08 o 
   1  -9   5      220.34      228.25      2.64 o 
   2  -9   5       34.17       30.62      1.44 o 
   3  -9   5        7.83        9.12      1.29 o 
   4  -9   5       43.52       47.22      1.58 o 
   5  -9   5       14.06       11.74      0.92 o 
   6  -9   5      177.57      187.34      6.75 o 
   7  -9   5       73.98       77.53      3.91 o 
   8  -9   5       22.13       21.05      0.72 o 
  -5  -8   5        0.93        0.43      0.71 o 
  -4  -8   5        0.70       -0.57      0.66 o 
  -3  -8   5       39.99       42.57      7.50 o 
  -2  -8   5       18.15       23.48      4.86 o 
   0  -8   5        0.45       -0.86      1.30 o 
   1  -8   5       97.00      111.21     13.79 o 
   2  -8   5      242.83      269.18     26.84 o 
   3  -8   5       21.94       19.81      1.24 o 
   4  -8   5      487.64      509.66     25.27 o 
   5  -8   5       18.03       19.24      1.39 o 
   6  -8   5        4.33        4.06      0.77 o 
   7  -8   5       24.11       25.27      1.57 o 
   8  -8   5        4.65        3.09      0.75 o 
  -5  -7   5        0.32       -0.98      0.98 o 
  -4  -7   5        8.46        9.70      2.19 o 
  -3  -7   5        0.20       -1.32      1.32 o 
  -2  -7   5        1.11       -0.29      1.42 o 
  -1  -7   5       22.38       12.67      3.51 o 
   0  -7   5       90.45       85.04      4.37 o 
   1  -7   5      172.09      173.58      5.55 o 
   2  -7   5      313.81      259.53      6.27 o 
   3  -7   5      110.76       87.05      4.10 o 
   4  -7   5        0.70       -0.75      0.75 o 
   5  -7   5       11.34       13.07      1.43 o 
   6  -7   5       24.13       24.36      2.16 o 
   7  -7   5       40.16       46.84      2.19 o 
   8  -7   5        1.37        1.48      0.83 o 
  -6  -6   5        8.24        8.18      0.94 o 
  -5  -6   5        2.33       -0.56      1.13 o 
  -4  -6   5       28.88       25.58      6.26 o 
  -3  -6   5      322.68      279.36      3.18 o 
  -2  -6   5      284.37      259.99     13.03 o 
  -1  -6   5      735.29      701.25      9.32 o 
   0  -6   5      510.26      538.01      7.94 o 
   1  -6   5       94.14       71.91      3.83 o 
   2  -6   5       54.07       71.08     12.25 o 
   3  -6   5        1.32        3.09      0.83 o 
   4  -6   5      206.69      216.90      2.84 o 
   5  -6   5      110.84      121.71      3.58 o 
   6  -6   5       10.46       11.45      2.66 o 
   7  -6   5        3.95        3.37      1.05 o 
   8  -6   5        8.82        6.15      0.64 o 
  -6  -5   5       13.66        9.99      1.18 o 
  -5  -5   5       81.90       65.44      1.79 o 
  -4  -5   5       21.91       13.32      1.50 o 
  -3  -5   5       25.33       22.05      1.48 o 
  -2  -5   5       22.23       22.51      3.07 o 
  -1  -5   5      342.29      284.00      5.64 o 
   0  -5   5      315.41      335.37      5.79 o 
   1  -5   5        4.81       12.05      1.58 o 
   2  -5   5      271.19      219.83     15.91 o 
   3  -5   5        3.47        4.77      1.03 o 
   4  -5   5      158.25      166.22     11.81 o 
   5  -5   5      209.76      218.25      2.24 o 
   6  -5   5      139.81      141.06     13.33 o 
   7  -5   5       38.04       39.15      1.45 o 
   8  -5   5       21.68       20.16      1.03 o 
  -7  -4   5        0.09        1.86      0.85 o 
  -6  -4   5      117.81       98.53      2.35 o 
  -5  -4   5       49.50       39.95      1.09 o 
  -4  -4   5        0.40        0.85      1.75 o 
  -3  -4   5      445.89      451.12      7.90 o 
  -2  -4   5      781.34      730.92      8.58 o 
  -1  -4   5      189.12      142.47      3.68 o 
   0  -4   5     2561.14     2747.92     13.61 o 
   1  -4   5        1.60        9.17      0.99 o 
   2  -4   5      246.49      299.17     13.37 o 
   3  -4   5      492.60      491.16     50.12 o 
   4  -4   5        4.89        8.19      1.36 o 
   5  -4   5      176.22      196.24      6.67 o 
   7  -4   5        8.42       10.18      2.81 o 
   8  -4   5        0.58        1.48      0.37 o 
  -7  -3   5        1.31       -0.64      0.98 o 
  -6  -3   5       27.71       22.74      0.99 o 
  -5  -3   5      289.41      265.71      5.23 o 
  -4  -3   5      103.28      106.47      5.08 o 
  -3  -3   5      195.85      190.81      4.97 o 
  -2  -3   5      809.02      685.87      7.35 o 
  -1  -3   5      145.89      248.38      4.14 o 
   0  -3   5      549.29      626.03      5.86 o 
   1  -3   5     1934.76     2063.03     20.41 o 
   2  -3   5      262.27      265.93      5.22 o 
   3  -3   5     1198.97     1196.24     27.51 o 
   4  -3   5       12.85       11.27      1.64 o 
   5  -3   5        3.62        0.04      1.25 o 
   6  -3   5      151.66      145.38      2.35 o 
   7  -3   5        0.01       -0.73      0.73 o 
   8  -3   5       98.00       99.65      5.79 o 
  -8  -2   5        0.77        1.43      0.79 o 
  -7  -2   5       20.90       19.75      0.84 o 
  -6  -2   5        5.81        4.29      0.91 o 
  -5  -2   5      327.64      341.48     22.94 o 
  -4  -2   5       83.44       77.68      3.81 o 
  -3  -2   5        6.63        9.95      2.28 o 
  -2  -2   5      608.22      493.99      5.53 o 
   0  -2   5      845.52      818.61     18.35 o 
   1  -2   5      646.33      678.76     34.75 o 
   2  -2   5      194.12      222.69     16.97 o 
   3  -2   5      175.71      154.43      6.93 o 
   4  -2   5       13.63       12.05      1.29 o 
   5  -2   5      112.86       95.04     11.36 o 
   6  -2   5       79.90       80.15      1.91 o 
   7  -2   5        1.15       -0.31      0.71 o 
   8  -2   5        1.44        1.58      0.70 o 
  -8  -1   5       18.57       17.97      1.07 o 
  -7  -1   5      104.92       98.54      1.88 o 
  -6  -1   5       13.90       11.34      1.19 o 
  -5  -1   5        1.56       -0.16      1.62 o 
  -4  -1   5       59.80       62.44      3.21 o 
  -3  -1   5        2.06        4.76      1.89 o 
  -2  -1   5      833.35      653.88      5.46 o 
  -1  -1   5     1430.69     1271.93     18.51 o 
   0  -1   5        5.13        5.86      0.42 o 
   1  -1   5      568.50      565.78     37.08 o 
   2  -1   5      181.26      175.09      3.86 o 
   3  -1   5      424.06      366.45      9.18 o 
   4  -1   5      157.28      160.83      6.00 o 
   5  -1   5        6.40       13.55      1.89 o 
   6  -1   5        6.04        6.17      0.87 o 
   7  -1   5        9.83        9.87      1.10 o 
   8  -1   5        0.64        1.61      0.63 o 
  -8   0   5       21.18       20.07      1.15 o 
  -7   0   5       13.08       12.75      1.20 o 
  -6   0   5       63.84       61.64      1.76 o 
  -5   0   5      206.63      229.24      2.61 o 
  -4   0   5      374.70      473.41      6.13 o 
  -3   0   5        8.36       24.03      1.62 o 
  -2   0   5        2.40       48.84      6.60 o 
  -1   0   5      388.22      413.26     23.58 o 
   0   0   5      129.76      136.05      2.76 o 
   1   0   5      449.99      426.14     37.83 o 
   2   0   5      870.77      846.55      8.33 o 
   3   0   5       19.97       26.63      2.30 o 
   4   0   5        1.62        1.94      2.45 o 
   5   0   5        5.41        7.98      2.29 o 
   6   0   5       28.65       35.05      4.22 o 
   7   0   5        6.05        8.17      0.95 o 
   8   0   5        3.58        5.27      0.53 o 
  -8   1   5        1.93        0.14      1.08 o 
  -7   1   5        0.63        0.38      1.50 o 
  -6   1   5       17.42       22.88      1.35 o 
  -5   1   5        3.97        4.55      1.04 o 
  -4   1   5      334.37      505.33     48.96 o 
  -3   1   5       41.32       49.04      4.16 o 
  -2   1   5      543.34      471.40      4.76 o 
  -1   1   5        1.07       91.34     18.99 o 
   0   1   5      354.12      341.09     13.97 o 
   1   1   5     1112.15     1105.41     87.42 o 
   2   1   5      919.43      801.28     40.58 o 
   3   1   5      602.79      552.10     21.23 o 
   4   1   5      419.73      337.01     31.13 o 
   5   1   5        0.07       -0.73      1.09 o 
   6   1   5        0.07        0.78      0.40 o 
   7   1   5       89.81       92.56      1.44 o 
  -8   2   5       45.47       61.11      1.69 o 
  -7   2   5        0.02        0.06      0.69 o 
  -6   2   5      150.89      197.31     18.03 o 
  -5   2   5        7.75        8.70      1.08 o 
  -4   2   5      127.25      188.58      2.90 o 
  -3   2   5        0.23       90.88     16.34 o 
  -2   2   5        5.05      221.72     36.19 o 
  -1   2   5      681.12      728.09     21.23 o 
   0   2   5        6.64       12.19      1.09 o 
   1   2   5      852.84      883.98      8.54 o 
   2   2   5       78.77       69.86      3.48 o 
   3   2   5        0.96       -2.32      2.73 o 
   4   2   5        6.16        7.13      2.73 o 
   5   2   5       73.72       65.01     11.05 o 
   6   2   5        8.36        8.10      0.69 o 
   7   2   5       27.46       28.31      0.80 o 
  -9   3   5        0.39       -0.01      0.63 o 
  -8   3   5       59.94       92.97      2.78 o 
  -7   3   5       58.93       79.57      1.69 o 
  -6   3   5       44.75       81.40     14.26 o 
  -5   3   5       24.79       30.86      3.51 o 
  -4   3   5      125.56      171.53     32.51 o 
  -3   3   5     1095.80      851.25     53.31 o 
  -2   3   5       22.03      176.28     73.08 o 
  -1   3   5      690.46      788.02     64.31 o 
   0   3   5        4.72        8.14      1.71 o 
   1   3   5       73.79      114.93      4.13 o 
   2   3   5       86.80       64.68      3.80 o 
   3   3   5       27.06       20.14      3.31 o 
   4   3   5      236.19      229.01     47.20 o 
   5   3   5       84.44       81.83      9.52 o 
   6   3   5        5.55        3.97      0.81 o 
  -9   4   5        0.17        1.66      0.62 o 
  -8   4   5        5.98        7.34      0.77 o 
  -7   4   5        9.38       14.43      2.48 o 
  -6   4   5      164.89      130.37      2.34 o 
  -5   4   5      286.14      333.91     17.91 o 
  -4   4   5       18.11       19.29      2.32 o 
  -3   4   5      164.88      190.30     14.51 o 
  -2   4   5      109.37       96.65      3.28 o 
  -1   4   5      429.76      439.51      6.27 o 
   0   4   5       90.28       66.63      3.08 o 
   1   4   5        0.29       29.52      3.00 o 
   2   4   5      143.65      114.71     12.58 o 
   3   4   5        7.05        4.46      0.81 o 
   4   4   5        2.07        2.83      0.62 o 
   5   4   5       37.23       40.10      2.16 o 
   6   4   5       33.99       39.01      0.92 o 
  -8   5   5       47.09       62.14      3.64 o 
  -7   5   5        5.09        2.24      1.07 o 
  -6   5   5       70.45       85.52      4.35 o 
  -5   5   5       67.16       61.83      2.90 o 
  -4   5   5       36.10       38.17      2.44 o 
  -3   5   5       34.21       22.88      2.47 o 
  -2   5   5      273.39      215.33      5.04 o 
  -1   5   5      255.11      252.04      5.60 o 
   0   5   5       59.97       70.96      3.32 o 
   1   5   5       61.89       68.03      8.18 o 
   2   5   5        5.76        6.37      1.36 o 
   3   5   5        9.52       10.42      0.84 o 
   4   5   5        3.12        4.15      0.65 o 
   5   5   5       25.33       27.07      0.80 o 
  -8   6   5        0.81        0.14      1.51 o 
  -7   6   5        0.04       -0.53      0.83 o 
  -6   6   5        3.85        2.74      0.93 o 
  -5   6   5      136.45      110.22      2.36 o 
  -4   6   5      365.64      312.77     18.01 o 
  -3   6   5        6.85        6.78      0.64 o 
  -2   6   5       45.92       40.23      1.73 o 
  -1   6   5       46.20       52.49      2.12 o 
   0   6   5       66.17       87.02      4.13 o 
   1   6   5      157.22      169.95     20.79 o 
   2   6   5        0.76        0.70      0.78 o 
   3   6   5       14.01       14.76      1.04 o 
   4   6   5        1.18        0.40      0.48 o 
   5   6   5       19.81       18.14      0.68 o 
  -8   7   5        0.81        1.30      0.83 o 
  -7   7   5       19.89       21.56      1.32 o 
  -6   7   5        7.42        6.33      1.32 o 
  -5   7   5        5.74        5.26      1.43 o 
  -4   7   5      201.21      171.16     11.14 o 
  -3   7   5        8.46        6.91      0.69 o 
  -2   7   5      259.13      239.04      7.56 o 
  -1   7   5       57.07       74.56      1.23 o 
   0   7   5      276.09      328.87     32.57 o 
   1   7   5        0.01        0.69      0.81 o 
   2   7   5       95.77       97.10      3.87 o 
   3   7   5       28.44       28.24      2.12 o 
   4   7   5       10.73       11.63      1.57 o 
  -8   8   5        0.35        0.43      0.58 o 
  -7   8   5        2.30       -0.23      1.05 o 
  -6   8   5        1.53        0.75      1.21 o 
  -5   8   5       30.09       23.65      1.50 o 
  -4   8   5      278.21      226.52      4.07 o 
  -3   8   5       95.39       81.83      1.33 o 
  -2   8   5      110.99       94.18      1.68 o 
  -1   8   5        5.48        5.59      0.83 o 
   0   8   5       33.56       41.42      3.75 o 
   1   8   5      125.37      130.71     14.12 o 
   2   8   5        0.83       -0.75      0.75 o 
   3   8   5        1.17        1.31      0.55 o 
  -7   9   5       10.98       11.38      0.83 o 
  -6   9   5       90.23       86.63      1.62 o 
  -5   9   5       22.46       20.11      1.25 o 
  -4   9   5        3.03        5.88      3.33 o 
  -3   9   5        4.95        3.77      1.57 o 
  -2   9   5        1.29        3.22      0.99 o 
  -1   9   5       36.61       46.11      4.06 o 
   0   9   5       22.30       22.46      2.31 o 
   1   9   5        3.08        5.22      0.76 o 
   2   9   5       11.84       13.82      0.59 o 
  -6  10   5        7.16        6.40      0.76 o 
  -5  10   5        0.12       -0.26      0.87 o 
  -4  10   5        1.47       21.29     11.47 o 
  -3  10   5       16.49       12.81      0.97 o 
  -2  10   5        0.93       -0.68      0.68 o 
  -1  10   5       45.15       43.92      4.00 o 
   0  10   5        1.27        1.04      0.53 o 
   0 -12   6        0.08       -0.51      0.51 o 
   1 -12   6       20.84       21.66      5.84 o 
   2 -12   6        1.19        0.99      0.95 o 
   3 -12   6        6.11        5.55      0.65 o 
   4 -12   6       40.79       43.60      0.94 o 
   5 -12   6       12.66       13.40      0.72 o 
   6 -12   6       18.91       18.09      0.57 o 
  -1 -11   6       22.29       29.16      0.93 o 
   0 -11   6        3.25        7.52      0.85 o 
   1 -11   6       36.08       39.21      1.08 o 
   2 -11   6       25.17       24.27      1.30 o 
   3 -11   6        2.36        1.80      0.63 o 
   4 -11   6       14.16       14.31      0.97 o 
   5 -11   6        3.65        3.29      0.79 o 
   6 -11   6        4.24        4.68      0.70 o 
  -2 -10   6       22.19       25.26      0.98 o 
  -1 -10   6       94.38      100.69      1.54 o 
   0 -10   6       39.05       41.64      1.27 o 
   1 -10   6       56.25       45.65      1.33 o 
   2 -10   6        1.22        2.88      1.45 o 
   3 -10   6       37.64       40.01      0.94 o 
   4 -10   6        1.73        0.45      1.02 o 
   5 -10   6      210.19      206.24      2.25 o 
   6 -10   6       30.85       31.18      1.01 o 
   7 -10   6        0.13       -0.29      0.54 o 
  -3  -9   6      109.10      100.90     23.19 o 
  -2  -9   6       12.01       12.53      0.99 o 
  -1  -9   6       40.12       40.16      1.42 o 
   0  -9   6       71.83       84.54      1.77 o 
   1  -9   6       51.99       52.55      1.64 o 
   2  -9   6        1.00        0.22      0.84 o 
   3  -9   6      270.37      280.66      9.91 o 
   4  -9   6      138.63      132.96      2.15 o 
   5  -9   6        9.03        7.36      0.75 o 
   6  -9   6       33.31       32.43      1.73 o 
   7  -9   6        1.00        0.25      0.88 o 
   8  -9   6       19.21       16.88      0.61 o 
  -4  -8   6        0.09        0.13      0.54 o 
  -3  -8   6       32.77       31.39      5.39 o 
  -2  -8   6       20.34       15.70      1.65 o 
  -1  -8   6      226.04      240.14      2.74 o 
   0  -8   6      723.74      895.25      4.95 o 
   1  -8   6      148.19      129.61     16.27 o 
   2  -8   6       67.21       67.00      8.34 o 
   3  -8   6        8.76        7.88      0.86 o 
   4  -8   6       54.71       58.39      3.97 o 
   5  -8   6      349.39      323.28      3.91 o 
   6  -8   6      263.12      272.39      4.26 o 
   7  -8   6       24.64       23.60      0.89 o 
   8  -8   6       37.51       36.43      0.90 o 
  -5  -7   6        6.41        4.49      0.94 o 
  -4  -7   6        0.34       -0.03      0.65 o 
  -3  -7   6      206.65      216.11     35.50 o 
  -2  -7   6      110.56      106.35     14.96 o 
  -1  -7   6        2.07        1.33      1.41 o 
   0  -7   6      154.32      194.01     32.31 o 
   1  -7   6       23.23       21.36      1.32 o 
   2  -7   6      130.46      110.83      4.88 o 
   3  -7   6      286.09      290.17     23.91 o 
   4  -7   6      112.29      105.29      5.30 o 
   5  -7   6       67.94       68.55      2.84 o 
   6  -7   6        1.16        1.99      0.80 o 
   7  -7   6        0.24        0.21      0.70 o 
   8  -7   6       56.15       59.46      1.15 o 
  -6  -6   6        0.07        0.66      0.88 o 
  -5  -6   6      100.56       86.21      1.72 o 
  -4  -6   6       16.19       13.48      1.49 o 
  -3  -6   6       36.74       37.33      4.61 o 
  -2  -6   6       58.79       56.26      4.12 o 
  -1  -6   6      259.98      225.47      5.88 o 
   0  -6   6      682.46      684.75      9.35 o 
   1  -6   6      329.63      292.47      6.68 o 
   2  -6   6      219.86      192.30      5.14 o 
   3  -6   6      141.07      168.80      5.86 o 
   4  -6   6       20.73       20.19      0.68 o 
   5  -6   6       99.30       78.41      1.98 o 
   6  -6   6       68.12       64.75      1.56 o 
   7  -6   6       12.17       13.38      1.12 o 
   8  -6   6       17.90       17.38      0.88 o 
  -6  -5   6        0.80        0.28      0.99 o 
  -5  -5   6        6.42        7.68      1.32 o 
  -4  -5   6        0.14       -1.51      1.51 o 
  -3  -5   6        3.77        9.30      0.97 o 
  -2  -5   6      509.29      475.62      8.15 o 
  -1  -5   6      183.05      160.35      4.88 o 
   0  -5   6      169.71      177.92      4.92 o 
   1  -5   6        0.61       38.42     13.68 o 
   2  -5   6        3.80        6.09      0.87 o 
   3  -5   6       16.64       16.95      1.48 o 
   4  -5   6      155.08      143.81      3.83 o 
   5  -5   6       25.48       23.33      1.35 o 
   6  -5   6        7.13        4.62      0.84 o 
   7  -5   6       40.00       41.29      1.45 o 
   8  -5   6       13.33       13.32      0.89 o 
  -7  -4   6        0.37        0.41      0.80 o 
  -6  -4   6        0.10        0.12      1.15 o 
  -5  -4   6       36.11       35.95      1.70 o 
  -4  -4   6      208.73      210.70      2.88 o 
  -3  -4   6      231.06      253.06     13.01 o 
  -2  -4   6      205.66      194.09      5.15 o 
  -1  -4   6      763.85      558.15      7.07 o 
   0  -4   6       68.08       89.36      4.88 o 
   1  -4   6        3.11       13.65      1.08 o 
   2  -4   6       45.35       63.32      3.73 o 
   3  -4   6      150.93      122.29      1.70 o 
   4  -4   6       14.82       15.96      2.58 o 
   5  -4   6       75.12       81.11      1.80 o 
   6  -4   6       31.99       33.26      1.45 o 
   7  -4   6      166.06      189.54      1.58 o 
   8  -4   6        5.76        6.15      0.82 o 
  -7  -3   6       67.09       56.12      1.31 o 
  -6  -3   6      125.45      112.94      2.15 o 
  -5  -3   6        8.45        7.92      1.38 o 
  -4  -3   6        0.62       -0.50      1.27 o 
  -3  -3   6      119.69      106.38      4.36 o 
  -2  -3   6      110.21       97.57      3.59 o 
  -1  -3   6        5.35        6.51      1.92 o 
   0  -3   6      126.86      146.93      4.01 o 
   2  -3   6      189.74      199.43     13.84 o 
   3  -3   6       25.79       37.33      1.83 o 
   4  -3   6      433.16      422.68      5.00 o 
   5  -3   6      127.98      113.74     11.43 o 
   6  -3   6        0.12        0.80      1.08 o 
   7  -3   6        9.61       12.17      0.80 o 
   8  -3   6        4.61        5.71      0.48 o 
  -8  -2   6        2.71        3.87      0.73 o 
  -7  -2   6        0.23        2.47      1.08 o 
  -6  -2   6       33.84       35.28      1.07 o 
  -5  -2   6        2.42        2.52      0.92 o 
  -4  -2   6      109.83      140.02     10.58 o 
  -3  -2   6        6.75        5.36      2.28 o 
  -2  -2   6       93.70       81.45      2.96 o 
  -1  -2   6     2530.70     2315.25    236.15 o 
   0  -2   6     4272.35     5537.89    111.98 o 
   1  -2   6      312.18      361.54     23.93 o 
   2  -2   6      608.18      625.16      6.99 o 
   3  -2   6        7.01       11.03      2.49 o 
   4  -2   6       86.02      121.92      8.51 o 
   5  -2   6        0.48        0.79      1.41 o 
   6  -2   6       17.93       12.48      1.22 o 
   7  -2   6       63.11       71.09      2.03 o 
   8  -2   6       22.70       26.87      0.77 o 
  -8  -1   6        2.97        2.91      0.91 o 
  -7  -1   6       44.03       37.68      1.52 o 
  -6  -1   6      206.75      219.34     20.94 o 
  -5  -1   6       44.21       64.06      3.82 o 
  -4  -1   6       17.57       15.97      2.64 o 
  -3  -1   6      655.24      619.42      6.58 o 
  -2  -1   6     1129.37     1093.97    185.42 o 
  -1  -1   6      614.10      491.86     23.02 o 
   0  -1   6      654.01      653.75     15.79 o 
   1  -1   6        1.01       26.62      3.85 o 
   2  -1   6       28.68       46.89      2.59 o 
   3  -1   6       54.17       47.42      2.11 o 
   4  -1   6      153.03      163.15      2.79 o 
   5  -1   6      112.20      155.73      2.37 o 
   6  -1   6       27.93       31.45      2.11 o 
   7  -1   6       18.30       22.40      2.84 o 
   8  -1   6       10.31        8.99      0.55 o 
  -8   0   6       68.52       70.25      1.50 o 
  -7   0   6        0.97        0.23      1.32 o 
  -6   0   6        1.05        4.90      1.19 o 
  -5   0   6      181.73      252.43     16.05 o 
  -3   0   6      560.93      605.10     77.53 o 
  -2   0   6      286.11      368.92     39.82 o 
  -1   0   6      165.32      150.10      1.82 o 
   0   0   6      350.40      357.54     14.05 o 
   1   0   6      119.99      133.71      4.93 o 
   2   0   6      133.39      127.67      3.88 o 
   3   0   6      168.55      162.02      4.65 o 
   4   0   6        1.01        9.71      1.08 o 
   5   0   6        0.06       -0.55      0.78 o 
   6   0   6       21.51       19.30      0.95 o 
   7   0   6        0.18        0.07      0.80 o 
  -8   1   6        0.74       -1.03      1.12 o 
  -7   1   6       31.36       55.67      1.78 o 
  -6   1   6       40.99       64.44      1.97 o 
  -4   1   6       12.23       17.73      1.75 o 
  -3   1   6      129.30      130.37      3.42 o 
  -1   1   6      157.70      174.57      5.13 o 
   0   1   6      643.66      574.37     31.41 o 
   1   1   6      352.95      332.96      8.23 o 
   2   1   6        7.53       19.85      2.50 o 
   3   1   6      109.17      101.48      5.72 o 
   4   1   6       74.47       50.01      1.52 o 
   5   1   6        6.98        7.06      1.13 o 
   6   1   6       30.95       34.48      0.90 o 
   7   1   6        3.79        4.34      0.67 o 
  -8   2   6       54.40       87.18      1.73 o 
  -7   2   6        1.44        2.41      1.40 o 
  -6   2   6       11.21       17.28      1.45 o 
  -5   2   6      120.47      134.55     47.96 o 
  -4   2   6      183.65      169.72      4.57 o 
  -3   2   6      109.69       96.50      2.33 o 
  -2   2   6      343.81      267.63     10.84 o 
   0   2   6        2.64        2.55      1.04 o 
   1   2   6      745.11      627.10      7.96 o 
   2   2   6      185.00      161.95      4.87 o 
   3   2   6      152.33      171.55     31.40 o 
   4   2   6      111.21       66.54      1.68 o 
   5   2   6        3.27        3.81      0.71 o 
   6   2   6        2.48        3.38      0.59 o 
   7   2   6        6.92        6.46      0.47 o 
  -8   3   6        0.11        0.84      1.04 o 
  -7   3   6       16.08       30.77      2.84 o 
  -6   3   6       15.69       17.68      2.90 o 
  -5   3   6       11.22       15.48      4.44 o 
  -4   3   6       13.24       46.54      3.13 o 
  -3   3   6       24.75       69.72      3.04 o 
  -2   3   6      177.41      140.38      8.30 o 
  -1   3   6        0.80      195.62     37.80 o 
   0   3   6      161.00      190.36      4.31 o 
   1   3   6        1.50        2.04      1.93 o 
   2   3   6       19.84       20.32      3.72 o 
   3   3   6      214.35      181.56     28.91 o 
   4   3   6       82.91       81.92     13.23 o 
   5   3   6       40.15       41.71      3.22 o 
   6   3   6       65.33       70.55      1.09 o 
  -8   4   6        3.03        3.67      1.06 o 
  -7   4   6        9.55       15.49      0.91 o 
  -6   4   6        0.12        0.16      0.84 o 
  -5   4   6       87.77       84.99      1.37 o 
  -4   4   6      269.47      248.12      7.01 o 
  -3   4   6        1.34       15.20      2.43 o 
  -2   4   6       57.52       55.70      2.99 o 
  -1   4   6       16.44       14.91      2.36 o 
   0   4   6       96.47      124.78      4.42 o 
   1   4   6      310.62      340.82     30.69 o 
   2   4   6      232.79      208.45     29.76 o 
   3   4   6       75.54       72.64     12.63 o 
   4   4   6      113.48      121.10      9.74 o 
   5   4   6        2.51        2.97      0.52 o 
  -8   5   6        9.96       10.63      1.00 o 
  -7   5   6        2.88        3.18      1.05 o 
  -6   5   6      136.84      153.85     13.72 o 
  -5   5   6        5.23        1.56      0.96 o 
  -4   5   6       40.18       30.89      1.08 o 
  -3   5   6        0.13        8.25      1.64 o 
  -2   5   6       37.50       30.45      1.23 o 
  -1   5   6      244.37      234.87      9.53 o 
   0   5   6       70.64       77.64      3.87 o 
   1   5   6       81.03       95.95      2.12 o 
   2   5   6        5.24        5.51      1.17 o 
   3   5   6        0.02       -0.73      0.73 o 
   4   5   6       23.75       27.87      0.92 o 
  -8   6   6        1.06        1.66      0.76 o 
  -7   6   6       49.09       52.26      1.62 o 
  -6   6   6        6.34        5.88      1.46 o 
  -5   6   6        0.64        1.28      0.88 o 
  -4   6   6      176.71      141.49      2.26 o 
  -3   6   6      375.71      295.00      6.55 o 
  -2   6   6       25.62       29.33      1.13 o 
  -1   6   6      268.44      257.72     13.51 o 
   0   6   6       28.19       28.10      1.52 o 
   1   6   6       31.39       40.52      1.53 o 
   2   6   6       30.74       28.21      1.36 o 
   3   6   6        0.05        0.22      0.69 o 
   4   6   6       94.84      109.49      3.38 o 
  -8   7   6        1.63        0.39      0.68 o 
  -7   7   6        9.57        5.65      1.15 o 
  -6   7   6       85.95       78.10      1.91 o 
  -5   7   6       96.01       75.72      2.02 o 
  -4   7   6       30.27       29.09      3.44 o 
  -3   7   6        9.71        6.05      2.36 o 
  -2   7   6       49.51       40.09      2.05 o 
  -1   7   6      170.19      147.15      9.11 o 
   0   7   6       64.21       63.52      1.68 o 
   1   7   6        5.59        8.94      1.14 o 
   2   7   6       55.25       58.31      1.18 o 
   3   7   6        3.81        3.19      0.68 o 
  -7   8   6        5.56        4.42      0.93 o 
  -6   8   6       70.20       64.55      1.56 o 
  -5   8   6        1.71        1.43      1.20 o 
  -4   8   6       26.46       24.40      4.20 o 
  -3   8   6      105.57       84.09      1.06 o 
  -2   8   6        4.35        3.75      0.65 o 
  -1   8   6       74.98       67.19      8.55 o 
   0   8   6       50.19       46.53      1.41 o 
   1   8   6        9.73       11.84      0.96 o 
   2   8   6        3.41        4.46      0.70 o 
  -6   9   6       51.57       38.98      1.13 o 
  -5   9   6       50.44       46.05      1.35 o 
  -4   9   6        8.52       20.32      7.48 o 
  -3   9   6       37.21       30.32      1.26 o 
  -2   9   6        2.51        3.64      0.86 o 
  -1   9   6       21.15       18.64      0.99 o 
   0   9   6       73.83       81.17      1.28 o 
   1   9   6        0.55        0.53      0.57 o 
  -5  10   6       17.08       12.57      0.78 o 
  -2  10   6       12.18       11.23      0.62 o 
   0 -12   7       14.58       12.53      0.96 o 
   1 -12   7        4.86        1.90      0.97 o 
   2 -12   7       53.19       31.50      1.11 o 
   3 -12   7      118.23      120.22      1.14 o 
   4 -12   7       19.58       19.81      0.76 o 
   5 -12   7       15.25       18.26      0.70 o 
  -1 -11   7        2.27        2.70      2.40 o 
   0 -11   7      100.07      109.34     29.29 o 
   1 -11   7       25.15       30.95      1.08 o 
   2 -11   7        0.97        0.90      0.65 o 
   3 -11   7       13.96       12.72      3.26 o 
   4 -11   7       31.62       29.20      1.01 o 
   5 -11   7       91.59       92.95      1.36 o 
   6 -11   7       14.44       15.45      0.75 o 
  -2 -10   7       63.57       66.28     21.75 o 
  -1 -10   7        3.18        3.10      0.84 o 
   0 -10   7       15.25       19.91      1.06 o 
   1 -10   7       50.33       54.05      1.36 o 
   2 -10   7      118.32      123.77      5.10 o 
   3 -10   7      176.07      151.12     33.77 o 
   4 -10   7        0.16        0.01      0.96 o 
   5 -10   7        5.20        4.45      0.93 o 
   6 -10   7       30.74       29.41      0.65 o 
   7 -10   7        1.58        0.72      0.36 o 
  -3  -9   7        0.35        0.40      0.44 o 
  -2  -9   7       39.25       40.15      1.17 o 
  -1  -9   7       26.52       26.85      1.25 o 
   0  -9   7       18.59       17.87      1.29 o 
   1  -9   7       31.83       33.23      1.45 o 
   2  -9   7       56.38       55.43      3.89 o 
   3  -9   7       26.65       20.70      1.58 o 
   4  -9   7      142.14      150.32      2.15 o 
   5  -9   7       18.00       15.82      1.08 o 
   6  -9   7        1.97        1.79      0.80 o 
   7  -9   7        4.45        3.81      0.51 o 
  -4  -8   7       25.76       21.48      1.06 o 
  -3  -8   7       18.74       13.95      2.29 o 
  -2  -8   7       31.29       32.66      5.42 o 
  -1  -8   7      220.98      216.69      2.50 o 
   0  -8   7       26.27       23.46      1.49 o 
   1  -8   7       12.48       33.58      1.57 o 
   2  -8   7      289.42      326.35     10.12 o 
   3  -8   7       24.97       19.01      3.18 o 
   4  -8   7        2.86        3.12      1.18 o 
   5  -8   7        1.87       14.54      1.50 o 
   6  -8   7        6.62        5.31      1.62 o 
   7  -8   7        0.90        0.78      0.55 o 
   8  -8   7        0.41       -0.53      0.54 o 
  -5  -7   7        0.33        0.83      0.89 o 
  -4  -7   7        8.89        6.66      1.12 o 
  -3  -7   7        4.16        3.43      0.82 o 
  -2  -7   7        5.32        6.83      1.44 o 
  -1  -7   7      982.43     1044.94     47.08 o 
   0  -7   7      683.73      847.22    117.16 o 
   1  -7   7      155.62      155.24     18.25 o 
   2  -7   7      120.44      139.82     10.96 o 
   3  -7   7       23.21       19.46      2.49 o 
   4  -7   7       61.45       59.21      0.95 o 
   5  -7   7      562.44      554.79      7.35 o 
   6  -7   7        9.26        5.29      1.47 o 
   7  -7   7       63.33       68.47      0.98 o 
   8  -7   7        0.05       -0.48      0.62 o 
  -6  -6   7        7.03        4.79      0.87 o 
  -5  -6   7        0.73        0.09      1.03 o 
  -4  -6   7        8.47        7.66      1.32 o 
  -3  -6   7      179.53      183.01     24.23 o 
  -2  -6   7        9.94        8.54      1.10 o 
  -1  -6   7       84.77       89.85      5.03 o 
   0  -6   7      224.79      244.52     31.34 o 
   1  -6   7      150.30      154.40      5.31 o 
   2  -6   7      270.13      265.68      6.33 o 
   3  -6   7       71.64       78.06      3.39 o 
   4  -6   7       30.46       32.04      1.42 o 
   5  -6   7       83.06       68.72      1.01 o 
   6  -6   7       23.19       25.66      1.25 o 
   7  -6   7       27.38       25.24      0.80 o 
   8  -6   7        3.30       10.29      0.74 o 
  -6  -5   7       35.89       29.03      1.21 o 
  -5  -5   7        7.92        4.24      1.32 o 
  -4  -5   7        0.48       -1.42      1.42 o 
  -3  -5   7       95.34      108.48      9.87 o 
  -2  -5   7      893.07      974.16     63.23 o 
  -1  -5   7      533.44      465.76      7.68 o 
   0  -5   7      787.49      983.79    122.81 o 
   1  -5   7        6.93       21.17      2.11 o 
   2  -5   7      564.79      640.01     26.63 o 
   3  -5   7       21.57       22.25      1.06 o 
   4  -5   7       37.06       35.33      0.96 o 
   5  -5   7      222.32      219.47      6.46 o 
   6  -5   7        2.11        3.66      0.75 o 
   7  -5   7        4.90        5.31      1.01 o 
   8  -5   7        0.26        0.36      0.67 o 
  -7  -4   7        0.05        0.41      0.77 o 
  -6  -4   7        4.62        4.44      1.16 o 
  -5  -4   7        0.00       -0.99      1.39 o 
  -4  -4   7        2.61        0.59      1.50 o 
  -3  -4   7      137.03      138.13     11.77 o 
  -2  -4   7      451.06      369.93      6.92 o 
  -1  -4   7       32.64       26.80      3.17 o 
   0  -4   7       96.84       96.33      5.66 o 
   1  -4   7        1.75        2.61      1.66 o 
   2  -4   7      155.72      156.47      9.52 o 
   3  -4   7      203.36      191.54      6.80 o 
   4  -4   7       80.96       82.93      4.09 o 
   6  -4   7       29.14       29.30      1.36 o 
   7  -4   7       11.19       10.75      0.95 o 
   8  -4   7      123.22      127.93      1.27 o 
  -7  -3   7        0.57        1.52      0.67 o 
  -6  -3   7       11.79       10.01      1.30 o 
  -5  -3   7       95.29       94.65      2.24 o 
  -4  -3   7        9.05       10.93      5.41 o 
  -3  -3   7      262.17      280.83     43.26 o 
  -2  -3   7       25.57       16.87      2.70 o 
  -1  -3   7       29.20       27.99      2.12 o 
   0  -3   7      283.88      276.82     20.54 o 
   1  -3   7      621.09      613.98     31.33 o 
   2  -3   7      115.64      106.78      5.11 o 
   3  -3   7       98.13       95.45      2.34 o 
   4  -3   7      221.83      179.18     13.60 o 
   5  -3   7       84.88       69.21      1.69 o 
   6  -3   7      140.77      132.75      7.73 o 
   7  -3   7       12.82       11.54      0.74 o 
   8  -3   7        3.83        4.11      0.44 o 
  -7  -2   7       69.41       57.64      1.35 o 
  -6  -2   7        0.06        1.53      1.28 o 
  -5  -2   7       12.70       14.43      1.55 o 
  -4  -2   7        1.62        1.01      1.23 o 
  -3  -2   7      521.56      406.77      6.45 o 
  -2  -2   7      540.73      462.15     49.84 o 
  -1  -2   7      505.68      553.21     62.59 o 
   0  -2   7       28.33       42.64      1.84 o 
   1  -2   7       53.25       89.36      8.10 o 
   2  -2   7       32.38       66.90      2.98 o 
   3  -2   7      720.95      715.15     29.66 o 
   4  -2   7      217.80      203.34     20.26 o 
   5  -2   7       80.49       76.81      1.82 o 
   6  -2   7       22.85       21.80      1.32 o 
   7  -2   7        1.19        1.55      0.63 o 
  -8  -1   7        2.32        1.41      0.79 o 
  -7  -1   7       19.25       23.61      1.39 o 
  -6  -1   7        0.61        3.46      1.32 o 
  -5  -1   7      212.04      312.26      3.18 o 
  -4  -1   7      435.60      618.35     10.25 o 
  -3  -1   7       53.24       61.35      3.69 o 
  -2  -1   7       45.59       39.75      4.89 o 
  -1  -1   7      388.85      349.13      3.95 o 
   0  -1   7       20.25       43.50      1.73 o 
   1  -1   7      955.17      884.62     50.30 o 
   2  -1   7      161.04      158.70      4.12 o 
   3  -1   7      112.66      113.81      7.90 o 
   4  -1   7        3.11        8.84      1.76 o 
   5  -1   7       24.65       19.62      1.34 o 
   6  -1   7       34.18       35.99      2.02 o 
   7  -1   7       41.45       45.25      3.29 o 
  -8   0   7        9.52        7.38      0.94 o 
  -7   0   7      141.70      132.25      2.13 o 
  -6   0   7      113.25      123.30      2.37 o 
  -5   0   7        1.93        3.93      1.37 o 
  -4   0   7        4.64       13.35      4.40 o 
  -3   0   7      455.97      468.85      6.50 o 
  -2   0   7     1255.44     1087.63      9.00 o 
  -1   0   7      171.72      313.79      5.24 o 
   0   0   7      102.08      101.18      2.29 o 
   1   0   7       49.69       68.41      4.50 o 
   2   0   7       82.79       83.57      2.43 o 
   3   0   7       45.65       77.50      4.63 o 
   4   0   7      383.41      310.41      3.19 o 
   5   0   7        0.15       -0.94      1.07 o 
   6   0   7       33.92       34.81      1.23 o 
   7   0   7       24.56       24.60      0.88 o 
  -8   1   7        0.99        0.18      0.93 o 
  -7   1   7        0.15       -0.64      1.37 o 
  -6   1   7        2.10        1.24      1.39 o 
  -5   1   7      334.75      471.31      3.80 o 
  -4   1   7     1254.13     1241.19     30.54 o 
  -1   1   7      131.80      128.78      3.73 o 
   0   1   7      187.45      204.67      9.90 o 
   1   1   7      227.10      260.21     13.75 o 
   2   1   7      345.03      337.66     13.70 o 
   3   1   7        0.24       -0.65      5.00 o 
   4   1   7        0.72        2.86      1.12 o 
   5   1   7       18.78       12.79      1.41 o 
   6   1   7       32.06       28.74      0.77 o 
   7   1   7       61.79       60.53      0.86 o 
  -8   2   7        3.46        6.52      1.04 o 
  -7   2   7      106.77      162.26      2.45 o 
  -6   2   7      262.72      384.56      3.64 o 
  -5   2   7        0.19        1.50      1.40 o 
  -4   2   7      125.32      157.17     15.79 o 
  -3   2   7       26.72       56.40      3.44 o 
  -2   2   7        6.15       27.73      4.93 o 
  -1   2   7      436.49      406.87     19.06 o 
   0   2   7      264.19      280.72      3.58 o 
   1   2   7        0.96       27.26      2.70 o 
   2   2   7        1.72        3.53      1.40 o 
   3   2   7        8.64       20.23      1.79 o 
   4   2   7      122.21      102.87      1.96 o 
   5   2   7      160.58      147.53     10.52 o 
   6   2   7        2.83        2.60      0.49 o 
  -8   3   7        6.35       10.20      1.10 o 
  -7   3   7       52.76       87.11      1.96 o 
  -6   3   7        9.64       11.71      1.59 o 
  -5   3   7       37.81       43.86      3.67 o 
  -4   3   7      284.90      261.70      4.81 o 
  -3   3   7      803.10      667.74      8.53 o 
  -1   3   7      192.52      186.43      6.97 o 
   0   3   7       87.45      106.68     11.80 o 
   1   3   7       23.65       75.82     11.41 o 
   2   3   7      351.82      343.83     23.06 o 
   3   3   7      233.58      170.45     19.45 o 
   4   3   7        4.61        6.38      0.98 o 
   5   3   7       11.22        9.57      0.66 o 
   6   3   7        4.28        3.57      0.48 o 
  -8   4   7        5.30        6.95      1.01 o 
  -7   4   7        1.26        1.55      1.14 o 
  -6   4   7       84.98       91.86      1.99 o 
  -5   4   7       42.52       45.65      3.31 o 
  -4   4   7       17.93       33.65      2.11 o 
  -3   4   7        1.31        1.18      0.81 o 
  -2   4   7       21.24       16.28      1.03 o 
  -1   4   7      156.96      164.51      9.34 o 
   0   4   7      232.53      272.52     13.64 o 
   1   4   7        1.42        5.58      0.92 o 
   2   4   7       22.49       20.46      1.75 o 
   3   4   7        3.90        3.32      0.74 o 
   4   4   7        0.22        0.01      0.48 o 
   5   4   7       71.68       68.61      4.72 o 
  -8   5   7       20.63       22.41      0.92 o 
  -7   5   7       12.24       10.62      1.13 o 
  -6   5   7        3.96        2.82      0.88 o 
  -5   5   7        6.24        9.61      1.01 o 
  -4   5   7       20.28       16.37      1.09 o 
  -3   5   7        6.95        5.75      1.03 o 
  -2   5   7       10.91       22.49      3.85 o 
  -1   5   7        1.52        1.01      1.70 o 
   0   5   7        0.75        0.28      1.18 o 
   1   5   7        1.14        2.67      1.15 o 
   2   5   7        7.18        7.24      1.22 o 
   3   5   7       13.58       12.20      0.72 o 
   4   5   7        4.71        4.94      0.49 o 
  -8   6   7        0.07       -0.02      0.68 o 
  -7   6   7        0.87        1.54      1.15 o 
  -6   6   7        0.15        0.88      1.20 o 
  -5   6   7        2.59        2.75      1.71 o 
  -4   6   7        1.07        3.72      0.93 o 
  -3   6   7        1.75        3.60      1.41 o 
  -2   6   7        1.93        1.25      1.17 o 
  -1   6   7        1.00        0.14      1.26 o 
   0   6   7       43.79       40.90      1.55 o 
   1   6   7        0.73        1.71      1.08 o 
   2   6   7        4.72        4.15      0.64 o 
   3   6   7       23.95       25.87      0.63 o 
  -7   7   7       12.96       13.42      1.04 o 
  -6   7   7        0.07        1.33      1.15 o 
  -5   7   7       23.07       18.80      0.90 o 
  -4   7   7      135.41      111.96      2.75 o 
  -3   7   7        4.97        5.22      0.87 o 
  -2   7   7      112.49       96.77     10.40 o 
  -1   7   7        5.41        5.12      1.14 o 
   0   7   7        5.38        5.12      1.04 o 
   1   7   7       56.90       54.64      1.43 o 
   2   7   7        2.91        4.43      0.78 o 
   3   7   7       19.84       23.21      0.63 o 
  -7   8   7       10.39        9.51      0.68 o 
  -6   8   7       21.08       17.96      1.10 o 
  -5   8   7        0.25        0.11      1.05 o 
  -4   8   7        2.11        0.98      0.68 o 
  -3   8   7        1.23        1.82      0.70 o 
  -2   8   7       28.50       20.71      1.12 o 
  -1   8   7       65.32       56.91      1.41 o 
   0   8   7        2.04        1.30      0.90 o 
   1   8   7       18.47       27.60      0.96 o 
   2   8   7        1.27        1.32      0.49 o 
  -6   9   7        5.74        5.62      0.65 o 
  -5   9   7        4.39        2.92      0.87 o 
  -4   9   7       10.09        7.05      1.00 o 
  -3   9   7        4.09        4.08      0.71 o 
  -2   9   7       20.27       17.19      0.86 o 
  -1   9   7       79.61       69.44      1.18 o 
   0   9   7        0.25        1.34      0.60 o 
   1 -12   8        6.37        3.83      0.92 o 
   2 -12   8        6.69        4.57      0.87 o 
   4 -12   8       88.06      101.10      1.03 o 
  -1 -11   8        7.51       10.99      3.36 o 
   0 -11   8       15.52       18.80      4.42 o 
   1 -11   8       58.75       60.01     14.82 o 
   2 -11   8       69.06       37.39      1.38 o 
   3 -11   8       26.20       25.84      0.90 o 
   4 -11   8        8.24        8.89      0.83 o 
   5 -11   8       12.71       14.15      0.81 o 
   6 -11   8        8.88        9.75      0.64 o 
  -2 -10   8       44.26       56.56     19.32 o 
  -1 -10   8      153.51      146.00     39.56 o 
   0 -10   8       48.35       42.24      9.98 o 
   1 -10   8        9.48       10.72      1.06 o 
   2 -10   8        0.09        0.04      0.56 o 
   3 -10   8        0.27        7.01      1.75 o 
   4 -10   8       65.52       63.44      1.42 o 
   5 -10   8       86.80       84.15      1.44 o 
   6 -10   8       14.72       14.17      0.85 o 
  -3  -9   8       80.88      110.48      1.27 o 
  -2  -9   8        4.94        3.96      1.32 o 
  -1  -9   8        0.01       -0.95      0.95 o 
   0  -9   8        5.10        5.75      1.10 o 
   1  -9   8       29.94       29.82      1.40 o 
   2  -9   8       16.44       17.05      1.67 o 
   3  -9   8       58.67       47.15      7.98 o 
   4  -9   8       52.07       45.41      1.39 o 
   5  -9   8       31.92       25.80      1.19 o 
   6  -9   8       19.07       20.57      0.68 o 
   7  -9   8       93.89       90.92      4.34 o 
  -4  -8   8       16.22       13.41      0.98 o 
  -3  -8   8        1.33        0.64      0.54 o 
  -2  -8   8        0.95        0.93      0.70 o 
  -1  -8   8       70.77       77.10      1.71 o 
   0  -8   8        7.79        7.78      1.22 o 
   1  -8   8        7.65        9.01      1.35 o 
   2  -8   8       65.56       66.55      5.45 o 
   3  -8   8      136.82      128.39     15.78 o 
   4  -8   8        2.43        0.62      1.10 o 
   5  -8   8      124.91      122.11      4.02 o 
   6  -8   8       14.76       15.03      0.75 o 
   7  -8   8        0.92        0.56      0.50 o 
  -5  -7   8        6.05        4.94      0.91 o 
  -4  -7   8        1.60        1.80      1.05 o 
  -3  -7   8       53.43       53.04     10.30 o 
  -2  -7   8       26.52       23.69      2.49 o 
  -1  -7   8       35.13       29.37      1.39 o 
   0  -7   8      261.39      276.69      2.91 o 
   1  -7   8      270.71      251.81     21.06 o 
   2  -7   8      125.55      127.38      7.57 o 
   3  -7   8      443.53      416.38     24.06 o 
   4  -7   8      118.63      114.66      3.23 o 
   5  -7   8       15.84       23.57      1.60 o 
   6  -7   8        0.28       -0.96      0.96 o 
   7  -7   8        3.51        3.08      0.57 o 
   8  -7   8       51.86       50.31      0.75 o 
  -5  -6   8       40.81       35.36      1.33 o 
  -4  -6   8        0.12       -0.18      1.23 o 
  -3  -6   8        5.92        5.42      0.83 o 
  -2  -6   8      890.56      803.79     68.67 o 
  -1  -6   8      503.82      505.81     26.20 o 
   0  -6   8      482.84      615.99     49.06 o 
   1  -6   8      363.59      396.82     32.91 o 
   2  -6   8      245.18      243.52      6.58 o 
   3  -6   8      104.81      105.44      2.38 o 
   4  -6   8       69.91       68.17      2.15 o 
   5  -6   8       25.84       29.15      0.81 o 
   6  -6   8       91.18       99.22      4.69 o 
   7  -6   8        2.09        2.01      0.58 o 
   8  -6   8        2.73        4.44      0.24 o 
  -6  -5   8        0.39       -0.23      0.96 o 
  -5  -5   8        2.62        2.97      1.13 o 
  -4  -5   8      154.91      120.34      2.25 o 
  -3  -5   8      102.33       90.90      7.71 o 
  -2  -5   8      726.14      751.52     38.47 o 
  -1  -5   8      121.09      136.35      5.41 o 
   0  -5   8      247.16      276.46     22.68 o 
   1  -5   8      465.23      544.97     35.48 o 
   2  -5   8        0.67        4.86      2.93 o 
   3  -5   8      945.72      895.84     55.30 o 
   4  -5   8      144.59      129.74      3.13 o 
   5  -5   8      133.80      135.30      1.56 o 
   6  -5   8        7.79        5.91      1.13 o 
   7  -5   8       71.25       70.11      1.42 o 
   8  -5   8        2.42        3.04      0.53 o 
  -6  -4   8       32.60       27.68      1.24 o 
  -5  -4   8      137.33      126.04      2.22 o 
  -4  -4   8      357.48      331.23      3.41 o 
  -3  -4   8      144.28      138.62      2.51 o 
  -2  -4   8      200.13      196.09      7.91 o 
  -1  -4   8      337.14      331.25     34.21 o 
   0  -4   8       76.46       81.48     10.13 o 
   1  -4   8     1209.72     1458.87     86.81 o 
   2  -4   8      499.42      546.84     39.19 o 
   3  -4   8      342.08      345.88      4.99 o 
   4  -4   8      142.66      156.21      5.35 o 
   5  -4   8       51.03       56.99      1.68 o 
   6  -4   8        7.34        7.09      1.06 o 
   7  -4   8       69.37       78.39      1.44 o 
  -7  -3   8       31.40       25.50      3.49 o 
  -6  -3   8       78.68       74.78      1.67 o 
  -5  -3   8        1.40        2.70      1.41 o 
  -4  -3   8      118.91      116.98      2.35 o 
  -3  -3   8        7.69        7.50      1.34 o 
  -2  -3   8      216.79      193.74     18.71 o 
  -1  -3   8      473.75      494.73     23.66 o 
   0  -3   8        2.62       -0.07      1.67 o 
   1  -3   8      497.73      607.14     36.72 o 
   2  -3   8      115.73      149.09     14.39 o 
   3  -3   8        5.02        7.97      1.12 o 
   4  -3   8        1.44        3.92      2.43 o 
   5  -3   8       36.99       39.79      2.01 o 
   6  -3   8       25.44       29.91      2.54 o 
   7  -3   8       38.67       39.01      1.42 o 
  -7  -2   8        0.41        0.45      0.66 o 
  -6  -2   8        3.71        4.62      1.23 o 
  -5  -2   8       42.36       50.74      1.77 o 
  -4  -2   8      652.17      749.88      4.77 o 
  -3  -2   8        8.86       18.05      4.72 o 
  -2  -2   8       93.35       90.80      7.82 o 
  -1  -2   8      297.98      331.77      9.57 o 
   0  -2   8       96.47      119.99      6.95 o 
   1  -2   8      194.98      212.91     15.13 o 
   2  -2   8      810.45      808.77     62.54 o 
   3  -2   8      250.77      243.03      8.49 o 
   4  -2   8       88.09       79.24      5.49 o 
   5  -2   8       23.99       22.25      1.90 o 
   6  -2   8       51.54       45.19      1.40 o 
   7  -2   8       43.97       48.23      2.35 o 
  -7  -1   8        2.52        2.43      1.08 o 
  -6  -1   8        7.85       10.53      2.94 o 
  -5  -1   8       88.88      120.18      2.23 o 
  -4  -1   8       45.41       48.68      1.60 o 
  -3  -1   8      185.04      206.49      5.67 o 
  -2  -1   8      165.55      178.95      4.84 o 
  -1  -1   8      145.63      168.06      4.62 o 
   0  -1   8        3.77        5.84      2.59 o 
   1  -1   8       29.14       22.64      0.91 o 
   2  -1   8     1278.23     1103.41     48.71 o 
   3  -1   8       43.85       31.85      1.74 o 
   4  -1   8      187.62      175.19     10.96 o 
   5  -1   8       12.26       15.87      0.88 o 
   6  -1   8        0.04        0.89      0.62 o 
   7  -1   8        0.89        0.29      0.44 o 
  -8   0   8        0.27        0.09      0.73 o 
  -7   0   8       16.59       16.40      1.36 o 
  -6   0   8        0.46        0.59      1.07 o 
  -5   0   8       20.58       26.53      1.15 o 
  -4   0   8       33.46       44.51      4.14 o 
  -3   0   8       37.59       39.40      3.34 o 
  -1   0   8       14.40        9.61      2.64 o 
   0   0   8      802.37      851.69     26.57 o 
   1   0   8        1.44        4.52      0.78 o 
   2   0   8      164.14      165.54      4.68 o 
   3   0   8        5.58       42.46     12.81 o 
   4   0   8       47.68       40.90      1.94 o 
   5   0   8        3.01        1.04      0.67 o 
   6   0   8        2.44        2.07      0.55 o 
   7   0   8        7.58        8.74      0.56 o 
  -8   1   8       16.53       22.57      0.97 o 
  -7   1   8       44.14       67.98      1.73 o 
  -6   1   8        7.11        5.98      1.33 o 
  -5   1   8        0.13       -1.43      1.43 o 
  -4   1   8       10.36        8.02      1.62 o 
  -3   1   8      674.67      649.87     36.00 o 
  -2   1   8     1139.59     1215.65    129.35 o 
  -1   1   8       14.51       14.27      2.83 o 
   0   1   8       45.07       41.68      1.88 o 
   1   1   8      110.02      112.95      4.09 o 
   2   1   8        0.21      140.38     36.03 o 
   3   1   8      220.90      280.45      3.54 o 
   4   1   8       10.68        5.75      1.10 o 
   5   1   8       28.00       30.41      3.14 o 
   6   1   8        0.31       -0.18      0.47 o 
  -8   2   8        0.75        1.37      0.86 o 
  -7   2   8        9.14        8.63      1.29 o 
  -6   2   8        0.22        0.39      1.31 o 
  -5   2   8      177.33      199.83      2.72 o 
  -4   2   8      300.10      294.26     35.29 o 
  -3   2   8       32.93       30.61      2.90 o 
  -2   2   8       58.31       73.60     11.03 o 
  -1   2   8        1.84       22.07      2.57 o 
   0   2   8      141.86      141.22      7.89 o 
   1   2   8      395.18      444.99     31.16 o 
   2   2   8       33.34       44.90      3.42 o 
   3   2   8       76.26       70.47      2.30 o 
   4   2   8       69.02       46.32      1.43 o 
   5   2   8       28.17       24.09      0.75 o 
   6   2   8       25.04       23.21      0.72 o 
  -8   3   8        9.18       14.38      0.92 o 
  -7   3   8       34.07       43.90      3.03 o 
  -6   3   8        6.84        5.73      1.31 o 
  -5   3   8        0.41        1.44      1.29 o 
  -4   3   8       37.78       78.35      1.85 o 
  -3   3   8      278.92      219.33      5.58 o 
  -2   3   8      816.03      703.25     48.94 o 
  -1   3   8      262.53      307.28     19.77 o 
   0   3   8        3.36       10.48      1.92 o 
   1   3   8       94.53       77.97      5.01 o 
   2   3   8       34.52       64.34     12.65 o 
   3   3   8      119.26      101.71     14.07 o 
   4   3   8       69.50       61.97      5.20 o 
   5   3   8        0.02       -0.47      0.47 o 
  -8   4   8       13.47       15.92      0.87 o 
  -7   4   8        0.19        1.47      1.01 o 
  -6   4   8        8.80        9.54      1.47 o 
  -5   4   8      114.39       94.72      8.66 o 
  -4   4   8      651.94      589.73      4.23 o 
  -3   4   8       54.22       53.87      1.68 o 
  -2   4   8      115.54      109.17      7.78 o 
  -1   4   8        0.88       12.43      1.75 o 
   0   4   8        1.13        0.59      0.90 o 
   1   4   8      356.18      372.30     32.09 o 
   2   4   8      190.36      124.35     29.58 o 
   3   4   8        4.10        1.52      0.65 o 
   4   4   8        4.33        2.66      0.51 o 
   5   4   8        0.01       -0.09      0.43 o 
  -7   5   8       60.67       68.24      1.49 o 
  -6   5   8       27.27       24.90      0.96 o 
  -5   5   8       40.12       35.22      1.13 o 
  -4   5   8        2.25        3.74      0.87 o 
  -3   5   8        0.83        4.35      1.98 o 
  -2   5   8      282.87      245.97     27.69 o 
  -1   5   8      585.33      513.51     44.68 o 
   0   5   8       10.16        5.70      0.79 o 
   1   5   8       55.89       47.06      1.54 o 
   2   5   8       10.09        9.39      1.12 o 
   3   5   8        1.27        1.77      0.55 o 
   4   5   8       90.36       83.19      1.05 o 
  -7   6   8        7.29        6.71      0.95 o 
  -6   6   8        0.25       -0.67      0.84 o 
  -5   6   8        0.01        1.91      0.83 o 
  -4   6   8      108.81       89.81      3.89 o 
  -3   6   8      124.09      103.74      5.50 o 
  -2   6   8        1.60        4.07      1.20 o 
  -1   6   8        1.69        3.84      1.14 o 
   0   6   8        3.51        5.23      1.07 o 
   1   6   8       11.89       15.09      1.11 o 
   2   6   8       67.22       64.47      4.00 o 
   3   6   8        0.42        0.40      0.37 o 
  -7   7   8        0.21        0.78      0.64 o 
  -6   7   8       44.73       43.95      1.30 o 
  -5   7   8       33.76       33.23      0.86 o 
  -4   7   8        0.04        0.54      0.74 o 
  -3   7   8        4.07        2.08      0.88 o 
  -2   7   8        0.35       -1.08      1.08 o 
  -1   7   8       23.39       23.29      1.23 o 
   0   7   8       50.89       48.51      1.36 o 
   1   7   8        0.02       -0.66      0.84 o 
   2   7   8        8.55       10.44      0.69 o 
  -6   8   8        0.58        0.70      0.68 o 
  -5   8   8       10.89        9.50      0.96 o 
  -4   8   8        0.20       -0.46      0.59 o 
  -3   8   8       76.29       59.95      1.30 o 
  -2   8   8       45.40       41.33      1.16 o 
  -1   8   8        8.02        7.01      0.89 o 
   0   8   8        0.27        0.38      0.78 o 
   1   8   8        7.99       12.92      0.63 o 
  -2   9   8        5.18        4.16      0.63 o 
   0 -11   9       39.14       31.52      1.28 o 
   1 -11   9       17.60       11.80      1.16 o 
   2 -11   9       11.06        4.22      1.06 o 
   3 -11   9       81.50       87.84      1.14 o 
   4 -11   9       79.58       79.75      1.15 o 
   5 -11   9        0.23       -0.14      0.64 o 
  -2 -10   9        8.67        5.51      0.95 o 
  -1 -10   9       20.84       21.59      4.22 o 
   0 -10   9      107.14      125.13     30.98 o 
   1 -10   9      128.03      106.21     25.85 o 
   2 -10   9        3.24        1.21      1.25 o 
   3 -10   9       28.97       25.33      7.18 o 
   4 -10   9        9.09        8.21      0.90 o 
   5 -10   9       11.52       10.67      0.87 o 
   6 -10   9       58.88       66.80      1.06 o 
  -2  -9   9       51.07       49.77     14.07 o 
  -1  -9   9       52.96       43.77     10.65 o 
   0  -9   9       41.89       40.38      7.08 o 
   1  -9   9      160.63      129.12     26.72 o 
   2  -9   9       31.65       26.59      6.61 o 
   3  -9   9      128.42      100.72     19.16 o 
   4  -9   9      131.09      122.12      1.82 o 
   5  -9   9        7.66        6.08      0.92 o 
   6  -9   9        0.44        0.98      0.49 o 
  -4  -8   9        8.14        5.92      0.88 o 
  -3  -8   9        0.05        0.24      0.51 o 
  -2  -8   9       54.64       42.59      7.54 o 
  -1  -8   9       18.08       17.44      1.27 o 
   0  -8   9       44.68       40.53      5.59 o 
   1  -8   9      198.38      172.70     28.51 o 
   2  -8   9       31.09       30.30      8.40 o 
   3  -8   9        7.56        9.32      0.94 o 
   4  -8   9        1.62        2.22      1.06 o 
   5  -8   9       14.62       14.64      1.79 o 
   6  -8   9       81.02       81.68      0.98 o 
   7  -8   9      130.18      135.55      4.35 o 
  -5  -7   9       19.87       16.23      0.93 o 
  -4  -7   9       20.56       16.60      1.12 o 
  -3  -7   9        1.36        1.25      0.60 o 
  -2  -7   9       15.25       14.51      3.31 o 
  -1  -7   9       45.88       45.73      4.15 o 
   0  -7   9       25.74       24.17      4.13 o 
   1  -7   9      168.88      133.50     18.92 o 
   2  -7   9       56.61       48.89      7.34 o 
   3  -7   9        4.07       20.48     11.51 o 
   4  -7   9      155.25      154.37      8.74 o 
   5  -7   9        5.25        4.88      0.74 o 
   6  -7   9       23.90       24.82      0.79 o 
   7  -7   9        0.03        1.04      0.41 o 
  -5  -6   9        0.01       -0.68      1.01 o 
  -4  -6   9        7.35        9.20      1.25 o 
  -3  -6   9       10.26        7.23      0.99 o 
  -2  -6   9      104.11       95.02     11.81 o 
  -1  -6   9        2.96       11.58      0.88 o 
   0  -6   9       15.16       14.17      1.35 o 
   1  -6   9      122.01      128.33      6.82 o 
   2  -6   9      147.83      127.45      5.67 o 
   3  -6   9        0.10        0.47      1.64 o 
   4  -6   9        3.35        3.68      1.20 o 
   5  -6   9        1.21        0.97      0.58 o 
   6  -6   9        8.29       11.88      0.75 o 
   7  -6   9       55.11       59.96      1.18 o 
  -6  -5   9        2.61        4.00      0.92 o 
  -5  -5   9        0.22        0.56      1.06 o 
  -4  -5   9        4.30        5.80      1.29 o 
  -3  -5   9       13.66       10.86      1.27 o 
  -2  -5   9       23.48       21.23      1.78 o 
  -1  -5   9      133.57      127.77      5.68 o 
   0  -5   9      148.16      187.27      5.38 o 
   1  -5   9       25.22       37.45     10.24 o 
   2  -5   9        0.21       -2.67      2.67 o 
   3  -5   9      241.40      271.01      9.54 o 
   4  -5   9       75.52       73.59      5.71 o 
   5  -5   9       49.41       62.20      8.81 o 
   6  -5   9        1.82        2.63      0.69 o 
   7  -5   9        0.15        2.48      0.78 o 
  -6  -4   9       11.93        9.02      0.74 o 
  -5  -4   9       38.83       40.26      1.60 o 
  -4  -4   9      258.28      254.04      2.99 o 
  -3  -4   9      612.86      541.01      4.22 o 
  -2  -4   9        1.48       -0.76      0.76 o 
  -1  -4   9        4.32        2.35      0.93 o 
   0  -4   9       81.21      124.80      6.45 o 
   1  -4   9      152.18      187.07      2.93 o 
   2  -4   9       78.76       81.69      2.99 o 
   3  -4   9      490.71      604.53     19.32 o 
   5  -4   9        4.13        5.79      1.00 o 
   6  -4   9      153.76      149.43      1.92 o 
   7  -4   9        2.60        2.34      0.75 o 
  -6  -3   9       95.66       93.07      3.11 o 
  -5  -3   9      100.62      114.29      2.19 o 
  -4  -3   9        7.71        8.33      1.47 o 
  -3  -3   9       70.36       68.48      2.09 o 
  -2  -3   9       74.04       75.53      1.39 o 
  -1  -3   9       14.29       40.20      3.37 o 
   0  -3   9      300.17      367.82     22.42 o 
   1  -3   9      200.45      270.28      4.30 o 
   2  -3   9      222.32      234.60      4.95 o 
   3  -3   9     1234.10     1239.57     83.51 o 
   4  -3   9      179.89      145.49      5.52 o 
   5  -3   9      139.56      128.04      5.86 o 
   6  -3   9      143.66      148.90      3.74 o 
   7  -3   9        6.07        4.75      0.76 o 
  -7  -2   9        5.08        4.24      0.89 o 
  -6  -2   9       12.18       13.06      3.80 o 
  -5  -2   9        3.57        3.16      1.32 o 
  -4  -2   9       18.22       21.23      1.67 o 
  -3  -2   9      164.87      160.65      9.16 o 
  -2  -2   9      229.51      217.38      2.95 o 
  -1  -2   9       29.50       55.95      3.84 o 
   0  -2   9      134.64      204.08      5.65 o 
   1  -2   9      351.19      451.40      8.11 o 
   2  -2   9       71.72       73.97      3.33 o 
   3  -2   9      441.34      459.67     29.09 o 
   4  -2   9      630.05      506.90     21.53 o 
   5  -2   9        0.02       -0.77      0.96 o 
   6  -2   9       13.96       14.95      2.40 o 
   7  -2   9       19.21       16.53      1.03 o 
  -7  -1   9       11.23        7.89      1.04 o 
  -6  -1   9       14.42       18.29      4.20 o 
  -5  -1   9      350.62      392.00     59.23 o 
  -4  -1   9      311.86      295.07      3.22 o 
  -3  -1   9        0.83        7.05      1.39 o 
  -2  -1   9       94.01      100.08      9.23 o 
  -1  -1   9       33.43      100.96      4.67 o 
   0  -1   9       46.90       61.70      4.00 o 
   1  -1   9     1448.78     1325.21     11.97 o 
   2  -1   9     1518.63     1499.31    105.10 o 
   3  -1   9       55.72       51.94     10.85 o 
   4  -1   9       11.79        8.71      0.79 o 
   5  -1   9       24.67       20.95      1.34 o 
   6  -1   9       83.75       72.59      1.40 o 
   7  -1   9       10.78        9.69      0.48 o 
  -7   0   9        9.89       12.37      1.14 o 
  -6   0   9       15.72       22.69      2.69 o 
  -5   0   9       31.78       36.92      2.48 o 
  -4   0   9      128.18      121.35      2.37 o 
  -3   0   9       62.49       80.33     81.43 o 
  -2   0   9      197.49      181.97      8.12 o 
  -1   0   9      267.75      522.29      8.04 o 
   0   0   9       44.54       47.75      2.40 o 
   1   0   9       66.68       73.26      3.47 o 
   2   0   9       78.88       93.01      8.69 o 
   3   0   9      125.17      147.13      2.79 o 
   4   0   9      188.12      152.15      2.28 o 
   5   0   9       12.11        9.66      1.11 o 
   6   0   9        1.17        0.95      0.68 o 
  -7   1   9       19.16       29.34      1.29 o 
  -6   1   9       39.85       52.13      1.72 o 
  -5   1   9      118.15      144.22     21.88 o 
  -4   1   9      403.76      338.37      3.33 o 
  -3   1   9       15.60      109.52     32.62 o 
  -2   1   9        0.45      486.11     76.69 o 
  -1   1   9        6.27       19.52      3.10 o 
   0   1   9      246.31      280.87     14.36 o 
   1   1   9      205.31      212.26     20.67 o 
   2   1   9       70.41       60.93      2.49 o 
   3   1   9       35.45       42.97     12.39 o 
   4   1   9        8.56        7.61      1.04 o 
   5   1   9       33.47       34.87      1.07 o 
   6   1   9        8.97        9.69      0.66 o 
  -7   2   9       16.42       25.21      3.08 o 
  -6   2   9      108.63      145.27      2.22 o 
  -5   2   9        5.75        8.44      1.33 o 
  -2   2   9      102.35      112.65      6.18 o 
  -1   2   9       36.10       65.84      6.95 o 
   0   2   9        0.82        0.07      2.56 o 
   1   2   9       43.81       53.92      2.09 o 
   2   2   9      227.52      269.01      3.48 o 
   3   2   9      126.69      108.03     19.11 o 
   4   2   9       46.12       48.91      1.33 o 
   5   2   9       33.18       30.49      0.90 o 
  -7   3   9        2.09        1.87      0.65 o 
  -6   3   9       24.94       31.57      2.70 o 
  -5   3   9        0.40        1.27      1.27 o 
  -4   3   9      111.51       74.30     17.47 o 
  -3   3   9        3.09       24.85      1.39 o 
  -2   3   9        9.70       17.94      1.08 o 
  -1   3   9       89.73       87.24     11.84 o 
   0   3   9      191.65      199.97     16.51 o 
   1   3   9       11.56       28.45      2.30 o 
   2   3   9       18.24       25.51      1.77 o 
   3   3   9        6.83        6.89      0.97 o 
   4   3   9       21.09       21.40      3.09 o 
   5   3   9       42.31       38.13      0.52 o 
  -7   4   9        6.72        7.69      0.62 o 
  -6   4   9       71.15       78.39      5.42 o 
  -5   4   9       14.85       17.64      1.38 o 
  -3   4   9      143.40      117.30      2.31 o 
  -2   4   9      163.32      161.73     21.86 o 
  -1   4   9       17.78       21.67      1.16 o 
   0   4   9       74.04       73.85      6.15 o 
   1   4   9      137.16      138.07     12.69 o 
   2   4   9      150.88      118.99     16.96 o 
   3   4   9       40.05       37.64      5.29 o 
   4   4   9        1.75        0.90      0.41 o 
  -7   5   9        0.01        1.49      0.82 o 
  -6   5   9        1.81        5.89      3.11 o 
  -5   5   9       31.91       31.37      2.14 o 
  -4   5   9        6.11        8.20      3.15 o 
  -3   5   9       32.63       31.28      1.58 o 
  -2   5   9       56.51       48.07      1.77 o 
  -1   5   9      206.86      165.73      2.44 o 
   0   5   9      227.63      192.93      2.49 o 
   1   5   9       28.21       28.62      1.31 o 
   2   5   9        1.04        2.13      0.89 o 
   3   5   9       14.77       10.32      0.48 o 
  -6   6   9       52.18       51.58      0.94 o 
  -5   6   9       12.68       13.44      0.89 o 
  -4   6   9        7.23        6.76      0.84 o 
  -3   6   9      105.15       75.41      1.78 o 
  -2   6   9      259.07      188.86      2.44 o 
  -1   6   9       12.06       12.68      0.94 o 
   0   6   9      130.75      130.80      1.92 o 
   1   6   9        6.31        4.06      0.91 o 
   2   6   9        0.14       -0.32      0.43 o 
  -5   7   9       10.91        7.56      0.79 o 
  -4   7   9        3.04        2.06      0.92 o 
  -3   7   9       54.46       44.00      1.30 o 
  -2   7   9       29.58       23.35      1.14 o 
  -1   7   9        0.08        0.27      0.86 o 
   0   7   9       36.63       37.16      1.09 o 
   1   7   9       46.50       49.21      0.99 o 
  -4   8   9        3.11        2.22      0.60 o 
  -3   8   9        0.36       -0.12      0.71 o 
  -2   8   9       24.47       20.19      0.84 o 
  -1   8   9       32.31       33.51      0.90 o 
   0 -11  10        1.33        1.28      1.01 o 
   1 -11  10       15.78       12.05      1.10 o 
   2 -11  10        5.42        3.90      0.95 o 
   4 -11  10       17.70       20.35      0.71 o 
  -1 -10  10       58.02       40.91      1.37 o 
   0 -10  10       10.72        8.38      1.28 o 
   1 -10  10        1.99        2.41      1.18 o 
   2 -10  10       35.40       20.95      1.30 o 
   3 -10  10       22.86       21.13      5.15 o 
   4 -10  10        4.50        6.21      0.83 o 
   5 -10  10       22.35       26.24      0.91 o 
   6 -10  10        0.89        1.61      0.51 o 
  -2  -9  10        0.46       -1.07      1.07 o 
  -1  -9  10       47.14       43.98     12.36 o 
   0  -9  10       89.08       93.40     19.15 o 
   1  -9  10        3.65        2.91      1.33 o 
   2  -9  10      139.69       86.99      1.95 o 
   3  -9  10       12.47       10.02      2.05 o 
   4  -9  10        0.04       -0.77      0.83 o 
   5  -9  10       69.52       65.67      1.29 o 
   6  -9  10       37.61       38.93      0.94 o 
  -3  -8  10       55.23       39.72      1.16 o 
  -2  -8  10       15.34       10.79      2.24 o 
  -1  -8  10       56.16       53.71     12.56 o 
   0  -8  10       42.90       46.70      7.28 o 
   1  -8  10       28.32       17.57      1.66 o 
   2  -8  10      250.32      229.58     43.05 o 
   3  -8  10      147.10      126.73     13.02 o 
   4  -8  10       14.17       11.99      1.06 o 
   5  -8  10        1.25        2.71      0.93 o 
   6  -8  10       13.19       15.23      0.57 o 
  -4  -7  10        0.88        1.28      1.00 o 
  -3  -7  10       58.28       38.41      1.35 o 
  -2  -7  10        3.07        3.29      0.65 o 
  -1  -7  10        1.02        0.65      0.96 o 
   0  -7  10      199.05      205.16     27.62 o 
   1  -7  10       99.76       75.80      2.24 o 
   2  -7  10       19.82       21.32      4.30 o 
   3  -7  10       68.11       74.04      2.55 o 
   4  -7  10       33.80       29.41      1.31 o 
   5  -7  10      103.06       91.01      1.22 o 
   6  -7  10      128.21      128.75      3.79 o 
   7  -7  10        4.62        5.72      0.56 o 
  -5  -6  10       39.47       28.75      1.16 o 
  -4  -6  10        5.68        4.09      1.12 o 
  -3  -6  10        1.33        0.48      1.41 o 
  -2  -6  10      117.87      102.40     12.93 o 
  -1  -6  10        0.98        4.53      0.75 o 
   0  -6  10       78.73       77.14      2.39 o 
   1  -6  10      234.24      173.52      3.00 o 
   2  -6  10      438.21      432.40     12.52 o 
   3  -6  10      454.00      432.61     30.48 o 
   4  -6  10       30.59       28.68      1.39 o 
   5  -6  10       66.92       67.88      2.14 o 
   6  -6  10       19.70       22.09      0.74 o 
   7  -6  10        5.86        5.41      0.63 o 
  -5  -5  10        6.72        5.87      1.16 o 
  -4  -5  10       64.25       53.64      1.69 o 
  -3  -5  10        5.46        3.45      0.84 o 
  -2  -5  10       47.12       34.90      1.02 o 
  -1  -5  10        0.10       14.49      2.19 o 
   0  -5  10      234.86      260.14      2.41 o 
   1  -5  10     1075.22     1204.67     82.32 o 
   2  -5  10        0.69        1.05      1.72 o 
   3  -5  10      159.93      179.32      2.81 o 
   4  -5  10       33.14       29.07      1.19 o 
   5  -5  10       38.22       41.57      1.41 o 
   6  -5  10       18.87       17.20      0.70 o 
   7  -5  10       35.95       42.18      0.86 o 
  -6  -4  10       16.60       16.81      1.07 o 
  -5  -4  10        1.24        4.13      1.21 o 
  -4  -4  10       54.11       45.89      1.15 o 
  -3  -4  10        1.58        2.10      0.83 o 
  -2  -4  10       58.65       40.05      1.09 o 
  -1  -4  10      174.95      246.42      8.34 o 
   0  -4  10       28.27       56.16      5.46 o 
   1  -4  10      223.53      228.04      7.26 o 
   2  -4  10      267.46      281.26      3.50 o 
   3  -4  10       13.54       10.94      1.67 o 
   4  -4  10        2.04        5.39      1.09 o 
   5  -4  10        0.08        2.16      1.08 o 
   6  -4  10        5.73        7.43      0.95 o 
   7  -4  10        3.36        3.58      0.61 o 
  -6  -3  10        4.31        3.15      0.59 o 
  -5  -3  10       18.29       18.96      1.38 o 
  -4  -3  10      283.26      292.18      3.18 o 
  -3  -3  10       53.57       40.58      1.81 o 
  -2  -3  10      144.41      127.94      4.00 o 
  -1  -3  10       31.47       97.33     17.24 o 
   0  -3  10       64.60       58.54      1.47 o 
   1  -3  10      697.48      791.50     27.66 o 
   2  -3  10      351.78      357.61      3.81 o 
   3  -3  10       44.37       38.41      4.19 o 
   4  -3  10        0.09        0.52      0.95 o 
   5  -3  10       19.48       12.10      1.02 o 
   6  -3  10       25.47       24.87      0.68 o 
   7  -3  10       33.92       34.40      0.69 o 
  -6  -2  10        8.56        8.04      1.56 o 
  -5  -2  10        8.87       10.80      1.46 o 
  -4  -2  10        0.14        0.60      1.40 o 
  -3  -2  10        1.30        4.91      1.52 o 
  -2  -2  10       45.42       38.62      2.10 o 
  -1  -2  10      411.14      502.52     10.97 o 
   0  -2  10       82.70       95.78      2.37 o 
   1  -2  10       43.69       67.53      8.93 o 
   2  -2  10      433.75      441.39      4.17 o 
   3  -2  10       74.15       93.15     23.74 o 
   4  -2  10      241.37      210.76     17.76 o 
   5  -2  10       73.60       65.22      1.42 o 
   6  -2  10        1.90        2.74      0.83 o 
  -6  -1  10       19.88       23.39      4.19 o 
  -5  -1  10       25.85       33.05      1.67 o 
  -4  -1  10       63.46       53.16      1.93 o 
  -3  -1  10      322.30      260.93      3.14 o 
  -2  -1  10        5.25       23.50      2.37 o 
  -1  -1  10       83.97       73.74      1.19 o 
   0  -1  10       30.46       35.34      1.05 o 
   1  -1  10      346.33      377.31     14.66 o 
   2  -1  10      588.87      705.04      5.34 o 
   3  -1  10       51.45       57.03     11.02 o 
   4  -1  10        0.75        3.78      1.00 o 
   5  -1  10        0.33        0.50      0.53 o 
   6  -1  10        0.17        0.00      0.67 o 
  -7   0  10        3.51        3.77      0.82 o 
  -6   0  10       14.24       24.87      1.30 o 
  -5   0  10       89.26       97.61      2.06 o 
  -4   0  10        0.06       -1.50      1.50 o 
  -3   0  10       10.33       -0.47      1.59 o 
  -2   0  10        0.24      106.13     19.17 o 
  -1   0  10      359.10      386.95      8.44 o 
   0   0  10     1300.43     1467.70     23.41 o 
   1   0  10      180.10      227.01      3.37 o 
   2   0  10       34.86       45.32      2.18 o 
   3   0  10       43.67       52.33      2.05 o 
   4   0  10       17.96       17.13      1.09 o 
   5   0  10      181.39      151.36      3.78 o 
   6   0  10       22.57       20.17      0.69 o 
  -7   1  10       26.08       41.25      3.70 o 
  -6   1  10       44.85       77.86      1.62 o 
  -5   1  10       24.99       29.67      6.46 o 
  -4   1  10        0.05       -0.78      1.48 o 
  -2   1  10      431.57      529.38     38.72 o 
  -1   1  10      187.30      203.81      7.88 o 
   0   1  10      359.34      419.80     44.43 o 
   1   1  10       76.60       86.37      2.57 o 
   2   1  10       23.36       22.32      1.90 o 
   3   1  10      133.47      119.71     21.68 o 
   4   1  10        7.78        7.67      0.91 o 
   5   1  10        0.66        0.04      0.65 o 
  -7   2  10        0.76       -0.23      1.24 o 
  -6   2  10        7.55        6.52      0.82 o 
  -5   2  10       48.71       49.72      7.09 o 
  -4   2  10      122.78      207.41     32.06 o 
  -3   2  10       38.60       43.35      8.51 o 
  -2   2  10       91.15       89.17      9.01 o 
  -1   2  10       34.27       44.28      3.96 o 
   0   2  10      264.19      285.09     13.22 o 
   1   2  10       24.80       21.27      1.27 o 
   2   2  10       14.88       13.41      1.68 o 
   3   2  10        4.70        4.91      0.95 o 
   4   2  10        2.64        2.91      0.78 o 
   5   2  10       34.23       38.22      3.59 o 
  -7   3  10        0.12        0.58      0.67 o 
  -6   3  10        0.65        1.00      1.82 o 
  -5   3  10       10.78       22.99      1.41 o 
  -3   3  10        4.35        9.76      1.25 o 
  -2   3  10       21.80       20.96      1.93 o 
  -1   3  10        0.26        2.70      1.01 o 
   0   3  10        7.85       11.01      1.29 o 
   1   3  10       34.67       33.06      1.79 o 
   2   3  10       64.27       58.51      6.40 o 
   3   3  10       47.21       38.27      1.10 o 
   4   3  10       34.98       26.96      0.59 o 
  -6   4  10       12.20       12.77      1.52 o 
  -5   4  10       10.36        7.89      1.18 o 
  -3   4  10        7.33       27.57      1.52 o 
  -2   4  10        0.13        2.03      0.90 o 
  -1   4  10       46.26       37.26      1.63 o 
   0   4  10        6.00        4.60      1.73 o 
   1   4  10       74.21       70.09      1.60 o 
   2   4  10        0.16        0.44      0.57 o 
   3   4  10        0.57        0.21      0.45 o 
  -6   5  10       12.85       15.05      0.64 o 
  -5   5  10       56.92       56.68      1.37 o 
  -4   5  10       86.70       67.68      1.67 o 
  -3   5  10       58.10       44.66      1.63 o 
  -2   5  10        5.37        7.37      1.20 o 
  -1   5  10       93.43       77.82      1.74 o 
   0   5  10       19.21       15.07      1.11 o 
   1   5  10       27.38       20.98      1.07 o 
   2   5  10       46.72       38.65      3.34 o 
  -5   6  10        2.54        1.01      0.79 o 
  -4   6  10       56.03       42.87      1.28 o 
  -3   6  10       60.96       47.03      1.40 o 
  -2   6  10       21.62       16.28      1.12 o 
  -1   6  10       21.06       23.38      1.06 o 
   0   6  10       28.77       34.06      1.14 o 
   1   6  10        1.97        5.49      1.11 o 
  -4   7  10       15.47       10.28      0.78 o 
  -3   7  10       10.42        8.36      0.82 o 
  -2   7  10        0.23       17.81      0.87 o 
  -1   7  10       36.06       28.65      0.97 o 
   0   7  10       64.70       65.73      1.02 o 
  -1 -10  11       14.55       10.93      1.05 o 
   0 -10  11       37.19       31.45      1.33 o 
   1 -10  11        3.70        1.28      1.06 o 
   2 -10  11        0.11       -0.48      1.02 o 
   3 -10  11       12.97       10.41      0.71 o 
   4 -10  11        0.78       -0.68      0.68 o 
   5 -10  11       23.37       25.55      0.73 o 
  -2  -9  11       31.58       21.31      1.04 o 
  -1  -9  11       14.55        6.20      1.23 o 
   0  -9  11        0.01       -1.19      1.19 o 
   1  -9  11        3.13        1.73      1.30 o 
   2  -9  11        0.24        0.13      1.18 o 
   3  -9  11       46.55       45.09      8.81 o 
   4  -9  11       29.45       26.34      0.97 o 
   5  -9  11        0.81        1.39      0.74 o 
  -2  -8  11        0.05        0.22      1.03 o 
  -1  -8  11       42.84       29.04      1.50 o 
   0  -8  11        6.88        3.74      1.39 o 
   1  -8  11      180.06      120.74      2.22 o 
   2  -8  11       37.18       33.66      4.64 o 
   3  -8  11        8.03        5.25      1.88 o 
   4  -8  11       22.13       21.66      1.04 o 
   5  -8  11       33.07       35.05      1.09 o 
   6  -8  11       27.49       31.07      0.82 o 
  -4  -7  11        1.13       -0.49      0.94 o 
  -3  -7  11        0.81        0.02      1.04 o 
  -2  -7  11       15.36       10.92      0.88 o 
  -1  -7  11       44.70       33.48      1.12 o 
   0  -7  11        0.02       -1.37      1.37 o 
   1  -7  11       20.64       12.34      1.63 o 
   2  -7  11      164.04      152.28     21.37 o 
   3  -7  11        5.79        5.14      0.80 o 
   4  -7  11      165.76      166.86      2.06 o 
   5  -7  11       50.97       55.80      0.83 o 
   6  -7  11        8.68        9.62      0.57 o 
  -4  -6  11        4.97        3.90      1.07 o 
  -3  -6  11        2.26        2.24      0.94 o 
  -2  -6  11        0.00       -0.24      0.85 o 
  -1  -6  11       36.97       25.30      1.28 o 
   0  -6  11        2.55        3.56      1.76 o 
   1  -6  11       50.51       59.36      1.98 o 
   2  -6  11      202.51      219.51      5.92 o 
   3  -6  11      100.14       98.50      1.50 o 
   4  -6  11        8.52        6.77      0.67 o 
   5  -6  11       51.94       59.38      1.14 o 
   6  -6  11        0.74        0.35      0.49 o 
  -5  -5  11        5.49        4.70      1.12 o 
  -4  -5  11        0.90        0.66      1.13 o 
  -3  -5  11       84.15       61.93      2.25 o 
  -2  -5  11        0.82        2.51      0.97 o 
  -1  -5  11      119.00      100.28      1.29 o 
   0  -5  11      175.03      191.50      2.72 o 
   1  -5  11       50.67       44.67      3.97 o 
   2  -5  11       72.12       76.54      1.31 o 
   3  -5  11        9.36        9.37      0.91 o 
   4  -5  11      190.47      196.85      2.33 o 
   5  -5  11      118.38      115.57      1.73 o 
   6  -5  11       27.48       28.51      2.39 o 
  -5  -4  11       52.28       45.69      1.43 o 
  -4  -4  11        6.79        5.28      0.89 o 
  -3  -4  11       18.43       10.14      0.77 o 
  -2  -4  11        3.10        1.99      0.82 o 
  -1  -4  11        3.07        3.69      0.90 o 
   0  -4  11        5.43       11.12      1.05 o 
   1  -4  11        0.11       19.38      2.76 o 
   2  -4  11      125.30      120.78      2.57 o 
   3  -4  11       83.72       87.81      2.20 o 
   5  -4  11       32.57       34.55      1.24 o 
   6  -4  11       28.59       32.11      1.50 o 
  -6  -3  11       17.07       21.28      1.06 o 
  -5  -3  11       37.41       30.21      1.05 o 
  -4  -3  11        0.07        2.03      0.95 o 
  -3  -3  11        6.75        4.39      1.07 o 
  -2  -3  11        0.65        0.52      0.87 o 
  -1  -3  11      240.84      193.62      8.62 o 
   0  -3  11       51.96       61.33      1.91 o 
   1  -3  11        0.03        2.91      1.13 o 
   2  -3  11       12.31       17.16      1.75 o 
   3  -3  11       26.29       25.30      1.88 o 
   4  -3  11        9.59        7.65      0.93 o 
   5  -3  11       98.90       92.10      5.08 o 
   6  -3  11       19.58       20.92      0.59 o 
  -6  -2  11        0.03       -0.72      0.72 o 
  -5  -2  11       93.96      112.23      2.05 o 
  -4  -2  11       21.57       16.46      1.54 o 
  -3  -2  11       56.81       36.58      1.78 o 
  -2  -2  11        0.16        1.90      0.84 o 
  -1  -2  11       48.22       28.70      1.04 o 
   0  -2  11        2.38        1.86      0.97 o 
   1  -2  11      448.28      427.67      4.07 o 
   2  -2  11      224.46      230.73      3.24 o 
   3  -2  11      134.28      163.07      2.83 o 
   4  -2  11       49.07       45.48      1.30 o 
   5  -2  11       20.73       19.28      0.95 o 
   6  -2  11       33.96       35.83      2.68 o 
  -6  -1  11        7.85        8.78      1.04 o 
  -5  -1  11       10.00        7.85      1.38 o 
  -4  -1  11       63.14       61.34      1.96 o 
  -3  -1  11       16.68       11.00      1.53 o 
  -2  -1  11       19.80       19.03      1.45 o 
   0  -1  11       31.37       29.45      1.08 o 
   1  -1  11       48.54       50.86      2.18 o 
   3  -1  11      234.73      285.38      3.29 o 
   4  -1  11       74.19       62.30      1.41 o 
   5  -1  11        0.09       -0.11      0.69 o 
  -5   0  11       20.50       17.80      1.38 o 
  -4   0  11       95.36       87.27      2.13 o 
  -3   0  11       22.69       15.84      1.54 o 
  -2   0  11        5.19       31.99      5.60 o 
  -1   0  11        0.01        8.52      0.80 o 
   0   0  11      724.58      843.95     50.08 o 
   1   0  11      715.64      833.02      5.87 o 
   2   0  11       67.29       98.60      2.46 o 
   3   0  11        0.72        2.81      0.79 o 
   4   0  11       26.67       22.38      1.05 o 
   5   0  11        0.01       -0.57      0.71 o 
  -6   1  11       90.55       87.01      1.68 o 
  -5   1  11        3.02        1.01      1.25 o 
  -4   1  11       21.95       17.23      1.08 o 
  -3   1  11        2.68       20.05      3.94 o 
  -2   1  11      530.86      478.80     32.31 o 
  -1   1  11      356.13      479.51     32.39 o 
   0   1  11       63.69       72.45      6.97 o 
   2   1  11       30.25       32.80      1.77 o 
   3   1  11       30.86       25.08      4.27 o 
   4   1  11      105.28       76.79      1.31 o 
   5   1  11       39.98       38.25      0.78 o 
  -6   2  11        0.01        0.07      1.03 o 
  -5   2  11        1.26        1.38      1.22 o 
  -4   2  11      259.26      215.91      2.76 o 
  -3   2  11      110.19      129.24     16.66 o 
  -2   2  11      188.13      184.52     14.40 o 
  -1   2  11      266.52      236.23     26.07 o 
   0   2  11       27.60       28.62      3.61 o 
   1   2  11      162.24      223.78     14.24 o 
   2   2  11      169.56      125.20     23.60 o 
   3   2  11        9.41        8.41      0.84 o 
   4   2  11        0.07        0.37      0.41 o 
  -6   3  11      114.51      117.47     11.51 o 
  -5   3  11        0.40        8.39      1.26 o 
  -4   3  11      129.52      135.28     28.16 o 
  -3   3  11        3.83        1.22      1.27 o 
  -2   3  11       15.75       17.82      3.01 o 
  -1   3  11      557.70      503.96     53.37 o 
   0   3  11      148.04      146.02      9.73 o 
   1   3  11        2.15        2.43      0.79 o 
   2   3  11        5.91        3.20      0.83 o 
   3   3  11        5.46        3.60      0.67 o 
  -6   4  11       72.18       66.87      1.15 o 
  -5   4  11        3.91        2.77      0.91 o 
  -4   4  11       11.84        9.82      0.97 o 
  -3   4  11       49.70       38.61      1.54 o 
  -2   4  11        0.12       29.96     10.24 o 
  -1   4  11        3.25        3.01      0.84 o 
   0   4  11        0.26        0.08      0.98 o 
   1   4  11       15.20       18.23      3.80 o 
   2   4  11       37.93       30.74      0.83 o 
  -5   5  11        2.76        1.08      0.79 o 
  -4   5  11        1.63       12.20      0.97 o 
  -3   5  11        0.99        1.27      1.00 o 
  -2   5  11        0.04        2.12      1.03 o 
  -1   5  11       60.62       47.24      1.34 o 
   0   5  11      140.33      140.35      1.70 o 
   1   5  11        4.33        3.98      0.74 o 
  -4   6  11       36.17       29.00      0.96 o 
  -3   6  11       28.69       22.99      1.02 o 
  -2   6  11      127.69      105.12      1.50 o 
  -1   6  11        3.14        2.23      0.80 o 
   0   6  11        2.44        2.79      0.68 o 
   0 -10  12        5.08        4.04      1.04 o 
   1 -10  12        2.36       -0.89      1.03 o 
   2 -10  12       23.76       13.34      0.99 o 
  -1  -9  12       12.30        8.24      1.16 o 
   0  -9  12       18.89       13.45      1.25 o 
   1  -9  12        0.25       -0.59      1.15 o 
   2  -9  12        1.58        2.28      1.03 o 
   3  -9  12        1.62       -0.08      0.54 o 
   4  -9  12       40.58       46.55      0.96 o 
  -2  -8  12       29.47       19.86      1.13 o 
  -1  -8  12       11.58        8.97      1.24 o 
   0  -8  12        0.02        1.90      1.14 o 
   1  -8  12       25.97       18.67      1.37 o 
   2  -8  12       41.38       37.52      1.47 o 
   3  -8  12       12.14       12.08      0.97 o 
   4  -8  12        0.06        1.13      0.75 o 
   5  -8  12        0.11        0.51      0.69 o 
  -3  -7  12        1.98        1.82      1.03 o 
  -2  -7  12        6.88        2.92      0.76 o 
  -1  -7  12        3.91        4.53      1.02 o 
   0  -7  12      138.45      134.28      2.26 o 
   1  -7  12       26.52       20.40      1.48 o 
   2  -7  12        9.48        7.35      1.76 o 
   3  -7  12        3.76        1.78      0.69 o 
   4  -7  12        0.92        0.69      0.87 o 
   5  -7  12       10.36        7.95      0.83 o 
  -4  -6  12        0.17        0.20      1.06 o 
  -3  -6  12       67.08       65.47      1.60 o 
  -2  -6  12       41.20       32.20      0.99 o 
  -1  -6  12       12.42        9.17      0.93 o 
   0  -6  12        1.46        0.39      1.01 o 
   1  -6  12      112.67      118.25      2.27 o 
   2  -6  12        5.44        3.91      0.76 o 
   3  -6  12      193.94      202.59      1.64 o 
   4  -6  12       15.42       21.07      1.12 o 
   5  -6  12        9.10       10.06      1.16 o 
  -4  -5  12       19.42       18.81      1.31 o 
  -3  -5  12       10.54        7.47      0.86 o 
  -2  -5  12        4.18        1.18      0.73 o 
  -1  -5  12       28.35       29.03      0.90 o 
   0  -5  12      148.51      151.57      4.41 o 
   1  -5  12      196.85      180.99      2.69 o 
   2  -5  12        5.46        5.57      0.80 o 
   3  -5  12        4.41        3.85      0.95 o 
   4  -5  12       39.17       36.32      1.24 o 
   5  -5  12        0.14       -0.65      0.71 o 
  -5  -4  12        3.46        4.80      1.14 o 
  -4  -4  12        6.43        5.60      0.89 o 
  -3  -4  12        0.45       -0.89      0.96 o 
  -2  -4  12       58.11       45.96      1.54 o 
  -1  -4  12      157.67      141.04      1.71 o 
   0  -4  12       27.14       24.70      1.33 o 
   1  -4  12        9.33       13.40      1.67 o 
   2  -4  12       30.00       27.64      1.67 o 
   3  -4  12      107.80      113.63      2.29 o 
   4  -4  12      196.37      208.23      2.19 o 
   5  -4  12       44.09       49.63      1.16 o 
  -5  -3  12       11.04       11.12      0.85 o 
  -4  -3  12       76.60       70.78      6.04 o 
  -3  -3  12        6.88        5.62      1.02 o 
  -2  -3  12       19.71       15.23      1.48 o 
  -1  -3  12       12.69       12.73      0.94 o 
   0  -3  12        0.59       -0.87      0.87 o 
   1  -3  12      228.40      250.22      3.20 o 
   2  -3  12       52.31       50.85      1.89 o 
   3  -3  12       15.01       17.70      1.72 o 
   4  -3  12       20.13       16.04      0.87 o 
   5  -3  12        0.88        1.24      0.89 o 
  -5  -2  12       13.43       13.63      0.90 o 
  -4  -2  12        0.20       -0.23      0.91 o 
  -3  -2  12        5.94        5.43      1.03 o 
  -2  -2  12       56.31       42.88      1.30 o 
  -1  -2  12      333.85      321.57     10.23 o 
   0  -2  12       20.29       18.85      0.99 o 
   1  -2  12        4.75        6.90      1.61 o 
   2  -2  12        5.13        4.39      1.72 o 
   3  -2  12       13.58       15.23      3.77 o 
   4  -2  12      218.65      174.46      1.85 o 
   5  -2  12      113.17      111.80      6.47 o 
  -6  -1  12        7.84       16.02      0.73 o 
  -5  -1  12        9.55        8.32      0.90 o 
  -4  -1  12       34.03       27.98      1.42 o 
  -3  -1  12       30.19       27.90      1.51 o 
  -2  -1  12        0.18        2.56      0.87 o 
  -1  -1  12        0.16        3.01      0.99 o 
   0  -1  12       37.00       41.11      1.39 o 
   2  -1  12      186.23      209.63      3.00 o 
   3  -1  12       19.30       17.28      2.76 o 
   4  -1  12       21.13       18.44      0.91 o 
   5  -1  12       39.32       37.20      0.79 o 
  -6   0  12       25.08       28.99      0.83 o 
  -5   0  12        0.06       -0.68      0.68 o 
  -4   0  12        2.37        5.94      0.94 o 
  -3   0  12        3.03        2.09      0.72 o 
  -2   0  12       22.76       21.70      1.16 o 
  -1   0  12      186.42      171.47     10.09 o 
   0   0  12      198.84      234.71      3.32 o 
   1   0  12      116.62      128.86      2.65 o 
   2   0  12        1.79        4.43      1.51 o 
   3   0  12       25.86       19.15      4.49 o 
   4   0  12       31.14       25.72      0.92 o 
  -6   1  12       10.00       12.36      1.01 o 
  -5   1  12       29.94       28.50      1.04 o 
  -4   1  12       12.85       11.60      1.91 o 
  -3   1  12       51.11       45.53      1.24 o 
  -2   1  12      122.04      135.83     13.64 o 
  -1   1  12       19.55       45.18      2.39 o 
   0   1  12        9.68       11.47      3.92 o 
   1   1  12        0.19       -0.11      1.51 o 
   2   1  12       26.41       43.21      1.64 o 
   3   1  12       42.47       29.02      1.03 o 
   4   1  12        5.74        2.68      0.39 o 
  -6   2  12        2.16        1.36      0.79 o 
  -5   2  12        4.34        4.36      1.33 o 
  -4   2  12       14.72       61.20     26.21 o 
  -3   2  12        3.20        4.83      1.13 o 
  -2   2  12       17.27       12.25      0.99 o 
  -1   2  12        2.14        2.85      0.90 o 
   0   2  12        1.08        1.12      0.97 o 
   1   2  12        0.75       -1.31      1.31 o 
   2   2  12        1.27        2.77      0.82 o 
   3   2  12       68.65       60.78      1.05 o 
  -5   3  12       19.87       32.91      1.24 o 
  -4   3  12        8.34        7.31      0.97 o 
  -3   3  12       26.93       20.72      1.29 o 
  -2   3  12       73.89       74.73     11.28 o 
  -1   3  12        9.41        7.12      0.86 o 
   0   3  12        2.52        1.46      0.74 o 
   1   3  12       61.52       44.99      1.15 o 
   2   3  12        5.02        3.62      0.67 o 
  -5   4  12        6.13       11.43      0.73 o 
  -4   4  12       12.77       13.67      1.01 o 
  -3   4  12       19.38       19.53      1.20 o 
  -2   4  12       35.23       30.94      1.31 o 
  -1   4  12       73.57       72.61      1.45 o 
   0   4  12        0.47        0.42      0.82 o 
   1   4  12       16.16       12.73      0.66 o 
  -4   5  12        3.76        2.31      0.75 o 
  -3   5  12        7.37        8.21      0.93 o 
  -2   5  12        3.42        3.24      0.88 o 
  -1   5  12        1.20        6.29      0.83 o 
   0  -9  13        2.38        1.79      1.09 o 
   1  -9  13       69.73       65.07      1.48 o 
   2  -9  13        0.23        0.40      0.94 o 
  -1  -8  13       56.70       56.46      1.46 o 
   0  -8  13        0.92        0.20      1.13 o 
   1  -8  13       23.66       25.55      1.34 o 
   2  -8  13       13.61       14.16      1.22 o 
   3  -8  13       20.36       20.88      4.02 o 
   4  -8  13       58.29       78.81      1.04 o 
  -2  -7  13        3.08        3.82      0.71 o 
  -1  -7  13        1.63        9.99      1.25 o 
   0  -7  13        2.47        2.29      1.20 o 
   1  -7  13       46.59       49.89      1.55 o 
   2  -7  13       29.58       33.66      1.41 o 
   3  -7  13        0.98        0.78      0.62 o 
   4  -7  13        8.60        8.38      0.80 o 
  -3  -6  13        1.62        1.45      1.09 o 
  -2  -6  13        0.07       -0.54      0.95 o 
  -1  -6  13       21.60       21.75      1.03 o 
   0  -6  13       55.02       55.68      1.70 o 
   1  -6  13        0.20        1.46      1.22 o 
   2  -6  13       53.37       59.21      6.18 o 
   3  -6  13       34.21       38.69      0.90 o 
   4  -6  13       34.41       42.24      1.10 o 
   5  -6  13       11.92       16.70      0.74 o 
  -4  -5  13        9.64       11.45      1.24 o 
  -3  -5  13       43.10       44.48      1.49 o 
  -2  -5  13        0.65       -0.29      0.81 o 
  -1  -5  13        3.49        3.45      0.89 o 
   0  -5  13        6.76        5.57      1.17 o 
   1  -5  13       35.00       41.04      1.70 o 
   2  -5  13      144.30      165.89      2.82 o 
   3  -5  13       11.20       23.12      2.50 o 
   4  -5  13       20.94       22.19      1.02 o 
   5  -5  13       13.96       17.47      0.78 o 
  -4  -4  13        1.02        0.42      0.80 o 
  -3  -4  13       17.00       14.59      0.96 o 
  -2  -4  13        0.23        0.55      0.74 o 
  -1  -4  13      124.31      113.83      1.23 o 
   0  -4  13       68.19       96.57      4.90 o 
   1  -4  13       16.15       16.90      0.86 o 
   2  -4  13       19.86       22.29      0.88 o 
   3  -4  13        1.81        3.31      0.77 o 
   4  -4  13       27.12       29.79      1.09 o 
   5  -4  13      105.38      123.29      1.25 o 
  -4  -3  13        2.66        2.56      0.65 o 
  -3  -3  13       90.91       77.24      3.32 o 
  -2  -3  13        7.27       11.21      0.83 o 
  -1  -3  13       20.97       22.07      1.54 o 
   0  -3  13        0.03       -1.08      1.37 o 
   1  -3  13        2.05        1.35      1.39 o 
   2  -3  13       56.93       62.84      2.07 o 
   3  -3  13      110.49      111.19     22.40 o 
   4  -3  13        0.54        1.07      0.47 o 
  -5  -2  13       45.94       50.12      2.27 o 
  -4  -2  13       14.24       14.12      1.68 o 
  -3  -2  13       37.17       31.10      0.85 o 
  -2  -2  13        7.49        4.38      0.84 o 
  -1  -2  13        9.94        8.63      0.89 o 
   0  -2  13       34.78       42.16      1.79 o 
   1  -2  13       28.72       24.67      1.81 o 
   2  -2  13        3.91        4.67      1.44 o 
   3  -2  13        2.62        2.36      0.69 o 
   4  -2  13        0.32        1.47      0.61 o 
  -5  -1  13        5.41        5.83      1.48 o 
  -4  -1  13       33.10       35.03      2.15 o 
  -3  -1  13        9.45        6.54      0.76 o 
  -2  -1  13       66.55       72.24      2.99 o 
  -1  -1  13        0.22        4.51      1.22 o 
   0  -1  13        4.92        2.79      1.58 o 
   1  -1  13        6.13       16.71      1.58 o 
   2  -1  13        1.71       12.96      1.44 o 
   3  -1  13       56.49       58.08     12.48 o 
   4  -1  13      113.28      110.77      1.17 o 
  -5   0  13        2.00        2.42      0.76 o 
  -4   0  13       10.21       12.85      0.90 o 
  -3   0  13        9.56        7.58      0.91 o 
  -2   0  13       21.16       22.53      1.73 o 
  -1   0  13       84.10       74.73      9.90 o 
   0   0  13        0.08        2.00      1.36 o 
   1   0  13       61.27       95.83      2.15 o 
   2   0  13       16.80       14.81      3.47 o 
   3   0  13        0.02        0.33      0.70 o 
  -5   1  13        0.01        3.71      0.89 o 
  -4   1  13       40.74       39.09      2.09 o 
  -3   1  13       27.66       26.91      1.03 o 
  -2   1  13       88.13       87.11      6.62 o 
  -1   1  13      165.02      166.78     22.48 o 
   0   1  13        0.17        0.55      1.31 o 
   2   1  13        1.92        3.35      0.64 o 
   3   1  13       32.48       29.81      0.81 o 
  -5   2  13       17.68       15.56      0.94 o 
  -4   2  13       82.20       87.83      4.39 o 
  -3   2  13       51.81       49.45      1.45 o 
  -2   2  13       10.03       14.23      2.35 o 
  -1   2  13      156.88      136.61     16.52 o 
   0   2  13        1.84        2.86      1.23 o 
   1   2  13       66.40       60.41     11.37 o 
   2   2  13        9.79        8.72      0.69 o 
  -4   3  13        1.22       22.68      0.92 o 
  -3   3  13       11.42       10.61      1.08 o 
  -2   3  13        1.51        0.59      0.91 o 
  -1   3  13       36.17       36.60      1.10 o 
   1   3  13        3.23        1.46      0.59 o 
  -3   4  13       96.57       81.87      1.26 o 
  -2   4  13       56.34       45.11      1.06 o 
  -1   4  13        7.32        7.55      0.72 o 
   0  -8  14       20.40       28.66      1.30 o 
   1  -8  14       18.27       18.18      1.21 o 
  -1  -7  14        2.40       -0.36      1.11 o 
   0  -7  14        0.22        1.01      1.15 o 
   1  -7  14        0.03        1.47      1.11 o 
   2  -7  14       24.31       28.12      1.27 o 
  -1  -6  14        0.28       -0.82      1.15 o 
   0  -6  14       32.25       36.78      1.46 o 
   1  -6  14      103.83      115.88      1.95 o 
   2  -6  14        0.71        1.47      1.18 o 
   3  -6  14       20.52       26.65      3.09 o 
  -3  -5  14        3.47        4.77      1.22 o 
  -2  -5  14       59.32       59.04      1.88 o 
  -1  -5  14       74.53       77.76      1.75 o 
   0  -5  14        1.44        2.90      1.26 o 
   1  -5  14       11.52        9.42      1.36 o 
   2  -5  14        7.90       11.64      0.82 o 
   3  -5  14        1.28        1.00      0.61 o 
   4  -5  14       10.69       11.95      0.74 o 
  -3  -4  14       10.78        9.88      1.33 o 
  -2  -4  14       28.68       29.43      1.42 o 
  -1  -4  14        9.60        7.25      1.34 o 
   0  -4  14        2.14        0.84      1.22 o 
   1  -4  14       44.36       54.90      1.84 o 
   2  -4  14       79.19       95.32      3.33 o 
   3  -4  14        0.10       -0.89      1.57 o 
   4  -4  14       19.63       19.67      0.79 o 
  -3  -3  14        4.09        2.53      0.93 o 
  -2  -3  14       47.92       46.77      2.15 o 
  -1  -3  14       48.93       54.90      1.73 o 
   0  -3  14        0.65        2.20      1.31 o 
   1  -3  14        0.28        2.95      1.54 o 
   2  -3  14        0.05        4.37      2.01 o 
   3  -3  14       24.20       25.41      1.87 o 
   4  -3  14      100.81      114.73      1.17 o 
  -4  -2  14        4.81        2.93      1.26 o 
  -3  -2  14        3.05        3.92      1.36 o 
  -2  -2  14        0.16        1.04      1.23 o 
  -1  -2  14        2.40        2.36      1.48 o 
   0  -2  14        0.83        0.17      1.47 o 
   1  -2  14       59.62       78.51      2.04 o 
   2  -2  14       79.73       84.81     13.00 o 
   3  -2  14        0.19       -0.11      0.83 o 
  -4  -1  14        1.59        2.02      1.24 o 
  -3  -1  14        0.86        1.69      1.00 o 
  -1  -1  14       43.45       60.09      1.85 o 
   0  -1  14       30.78       41.76      1.66 o 
   1  -1  14       11.34       15.41      1.47 o 
   2  -1  14        8.36        8.30      2.41 o 
   3  -1  14        7.98        6.99      0.61 o 
  -4   0  14        4.49        4.83      1.06 o 
  -3   0  14       97.76      101.13      9.56 o 
  -2   0  14       49.11       54.52      8.48 o 
  -1   0  14        9.79       13.54      1.45 o 
   0   0  14        1.75        6.90      1.36 o 
   1   0  14        0.81        0.55      1.18 o 
   2   0  14       80.14       88.72     21.11 o 
  -3   1  14        2.52        6.57      0.99 o 
  -2   1  14        0.73        1.19      0.96 o 
  -1   1  14        3.02        3.45      1.21 o 
   0   1  14       36.65       55.87      1.56 o 
   1   1  14       10.27        5.95      1.37 o 
   2   1  14       45.09       40.95      0.79 o 
  -3   2  14       56.86       46.18      1.07 o 
  -2   2  14       65.71       68.16      1.14 o 
   0   2  14       42.16       40.86      0.98 o 
   0  -6  15       13.05       31.18      1.43 o 
   1  -6  15        1.85        6.02      1.26 o 
  -1  -5  15        3.75        3.35      1.27 o 
   0  -5  15        8.42       14.83      1.43 o 
   1  -5  15        0.60        2.01      1.31 o 
   2  -5  15        2.63        1.56      1.04 o 
  -1  -4  15       21.13       29.69      1.50 o 
   0  -4  15       19.38       23.08      1.61 o 
   1  -4  15        0.20       -1.28      1.28 o 
   2  -4  15       19.29       32.97      1.26 o 
  -1  -3  15        0.20       -1.12      1.27 o 
   0  -3  15       23.05       30.43      1.55 o 
   1  -3  15       91.28      123.69      1.94 o 
   2  -3  15        0.24        3.19      1.02 o 
  -1  -2  15        1.88       19.14      1.24 o 
   0  -2  15       55.88       89.82      1.87 o 
   1  -2  15       18.70       22.13      2.85 o 
  -1  -1  15       11.95       20.63      1.31 o 
   0  -1  15        5.99        7.16      1.26 o 
   1  -1  15        3.26        2.50      0.56 o 
  -1   0  15        0.88        0.62      0.96 o 
   0   0  15        2.18        3.83      1.02 o 
                                                 
